# Supplementary material for: The triglyceride-glucose index and neutrophil-to-lymphocyte ratio jointly predict the no-reflow phenomenon in T2DM patients with STEMI after primary PCI
Source: PLoS One. 2026 Mar 20;21(3):e0345466. doi: 10.1371/journal.pone.0345466 (PMC13004394; doi:10.1371/journal.pone.0345466)
Supplement: S1 File — (XLSX) [file pone.0345466.s001.xlsx]

## Sheet: Sheet1
Sex	Age	Age	Age＞60	BMI	BMI＞25	Hypertension	Hyperlipidemia	Diabetes	prior MI	prior PCI	prior CABG	antiplatelet	statins	ACE I/ARB	β-blockers	Metformin	SGLT2i	Insulin	Other_Meds	Smoking	Former	Never	Current	IRV	Reflow	No_Reflow	Time_to_PCI	TIME	TIME6	RBC	HB	RDW	WBC	NEU	LYM	MON	PLT	PDW	ALB	CRP	DD	NLR	NLR2	LNNLR	PLR	LNPLR	LMR	LNLMR	SII
1	34	0	0	26.03	1	1	0	1	0	0	0	1	0	1	1	1	0	0	1	0	0	1	0	LAD	3	0	12	1	1	4.73	142	40.5	10.77	7.34	1.98	1.15	223	12.97	38.8	36.05	0.645	3.70707	1	1.31024	112.626	4.72407	1.72174	0.543335	826.677
1	69	1	1	24.9	0	0	0	1	0	0	0	0	0	0	0	0	0	1	1	1	1	0	0	RCA	3	0	5	1	0	4.84	146	43	5.33	3.57	1.24	0.46	236	10.4	42.6	3.74	0.198	2.87903	1	1.05745	190.323	5.24872	2.69565	0.99164	679.452
1	52	0	0	24.68	0	0	0	1	0	0	0	0	0	0	0	1	0	0	0	0	0	1	0	LAD	2	1	11	1	1	4.67	148	46.4	7.78	5.27	1.86	0.45	189	12.9	36.8	21.3	1.08	2.83333	1	1.04145	101.613	4.62117	4.13333	1.41908	535.5
1	45	0	0	22.23	0	1	0	1	0	0	0	1	0	1	1	1	0	0	0	1	0	0	1	LCX	3	0	10	1	1	3.99	120	46.75	6.62	4.72	1.33	0.45	338.5	11.3	37.5	29.5	0.85	3.54887	1	1.26663	254.511	5.53935	2.95556	1.08369	1201.29
1	90	1	1	31.46	1	1	0	1	0	0	0	1	0	1	1	0	0	1	1	1	1	0	0	LAD	2	1	5	1	0	3.67	109.33	47.37	11.39	8.51	1.75	0.91	215.13	18.17	35.6	82.6	1.41	4.86286	1	1.58163	122.931	4.81163	1.92308	0.653926	1046.15
1	39	0	0	25.51	1	1	0	1	0	0	0	1	0	1	1	1	0	0	0	1	0	0	1	LAD	3	0	12	1	1	3.93	118.5	38.45	4.94	2.98	1.47	0.37	290.5	12.1	33.9	55.8	0.3	2.02721	0	0.706661	197.619	5.28634	3.97297	1.37951	588.905
0	83	1	1	25.54	1	1	0	1	0	0	0	1	0	1	1	0	0	0	1	0	0	1	0	LAD	3	0	12	1	1	3.12	111	51.95	3.84	2.47	1.07	0.27	173.5	14.65	40.7	5.4	0.549	2.30841	0	0.83656	162.15	5.08852	3.96296	1.37699	400.509
1	48	0	0	28.73	1	0	0	1	0	0	0	1	0	0	0	1	0	0	0	0	0	1	0	LAD	3	0	12	1	1	3.61	113	46.6	7.99	4.92	1.92	0.72	395.33	9.7	32.26	5.24	0.84	2.5625	0	0.940983	205.901	5.3274	2.66667	0.980829	1013.03
1	69	1	1	24.75	0	0	0	1	0	0	0	1	0	0	0	0	0	0	1	1	1	0	0	RCA	3	0	11	1	1	4.77	133.67	39.47	7.32	4.78	1.47	0.71	343.33	14.07	38.2	9.2	0.44	3.2517	1	1.17918	233.558	5.45343	2.07042	0.727753	1116.41
1	74	1	1	23.53	0	0	0	1	0	0	0	0	0	0	0	0	0	0	1	1	1	0	0	RCA	3	0	12	1	1	4.51	144.67	40.17	7.56	5.07	1.49	0.71	247.33	12.5	42.5	25.1	1.41	3.40268	1	1.22456	165.993	5.11195	2.09859	0.741266	841.586
0	79	1	1	23.12	0	1	0	1	0	0	0	0	0	1	1	1	0	0	0	0	0	1	0	RCA	3	0	7	1	1	5.21	167	41.3	8.86	5.75	2.26	0.57	245	11.1	43	5.97	0.38	2.54425	0	0.933835	108.407	4.68589	3.96491	1.37748	623.341
1	71	1	1	26.04	1	1	0	1	0	0	0	1	0	0	0	1	0	0	0	1	1	0	0	LAD	3	0	1	0	0	5.17	160.67	38.93	9.46	6.7	2.06	0.53	257	12.37	43.8	4.14	0.196	3.25243	1	1.1794	124.757	4.82637	3.88679	1.35758	835.874
1	45	0	0	25.15	1	0	1	1	0	0	0	1	1	0	0	0	1	0	0	0	0	1	0	LAD	3	0	6	1	0	4.6	138	41.87	9.71	7.97	1.16	0.5	207.67	11.43	44.1	11	1.666	6.87069	1	1.92726	179.026	5.18753	2.32	0.841567	1426.84
1	63	0	1	23.83	0	0	0	1	0	0	0	0	0	0	0	1	0	0	0	0	0	1	0	LAD	3	0	5	1	0	4.73	147	43.3	6.49	4.37	1.34	0.56	255	10.8	36.9	58.8	0.21	3.26119	1	1.18209	190.299	5.24859	2.39286	0.872488	831.604
1	74	1	1	22.31	0	1	0	1	0	0	0	1	0	1	1	1	0	0	0	1	1	0	0	LAD	3	0	12	1	1	5.36	158.67	39.03	9.14	6.72	1.55	0.76	333	15.03	46.2	59.4	0.658	4.33548	1	1.46683	214.839	5.36989	2.03947	0.712692	1443.72
1	66	1	1	26.57	1	1	1	1	0	0	0	1	1	1	1	0	0	1	1	0	0	1	0	LAD	3	0	10	1	1	4.39	129	43.85	7.04	5.34	1.1	0.49	252	13.83	37.6	12.4	1.12	4.85455	1	1.57992	229.091	5.43412	2.2449	0.80866	1223.35
1	65	1	1	22.99	0	0	0	1	0	0	0	1	0	0	0	0	0	0	1	1	1	0	0	RCA	3	0	4	1	0	4.99	153	41.9	8.7	4.96	2.4	0.96	234	14.2	38.9	3.54	0.287	2.06667	0	0.725937	97.5	4.57985	2.5	0.916291	483.6
1	50	0	0	23.88	0	1	0	1	0	0	0	1	0	1	1	1	0	0	0	1	0	0	1	LAD	3	0	6	1	0	4.57	128	45.53	8.31	6.42	0.94	0.8	234.67	13.3	39.4	22.3	0.334	6.82979	1	1.92129	249.649	5.52006	1.175	0.161268	1602.75
0	57	0	0	17.92	0	0	1	1	0	0	0	1	1	0	0	0	1	0	0	0	0	1	0	LCX	3	0	1	0	0	4.51	137.67	44.83	7.2	4.19	2.15	0.67	152.67	13.9	41.45	52.5	0.309	1.94884	0	0.667233	71.0093	4.26281	3.20896	1.16595	297.529
1	63	0	1	26.85	1	0	0	1	0	0	0	0	0	0	0	1	0	0	0	1	1	0	0	LAD	3	0	5	1	0	5.16	166	36.3	7.19	5.2	1.46	0.48	177	13.9	41.1	2.05	0.86	3.56164	1	1.27022	121.233	4.79771	3.04167	1.11241	630.411
1	57	0	0	24.17	0	0	0	1	0	0	0	0	0	0	0	0	0	0	1	1	0	0	1	LAD	3	0	5	1	0	4.01	122	43.9	8.71	6.38	1.38	0.68	228	11.93	36	30.7	1.35	4.62319	1	1.53108	165.217	5.10726	2.02941	0.707746	1054.09
1	46	0	0	26.45	1	1	0	1	0	0	0	1	0	1	1	1	0	0	0	1	0	0	1	RCA	3	0	5	1	0	4.62	137.5	38.5	7.93	5.78	1.39	0.62	257.5	10.35	39.7	33.1	1.42	4.15827	1	1.4251	185.252	5.22172	2.24194	0.80734	1070.76
0	70	1	1	24.68	0	1	0	1	0	0	0	1	0	1	1	0	1	0	0	0	0	1	0	RCA	3	0	4	1	0	3.11	109.33	40.9	9.57	7.66	1.16	0.66	330.33	10.37	34.2	3.1	1.625	6.60345	1	1.88759	284.767	5.65167	1.75758	0.563935	2181.32
1	90	1	1	18.42	0	1	0	1	0	0	0	1	0	1	0	1	0	0	0	0	0	1	0	RCA	3	0	4	1	0	3.58	106	47.4	15.34	9.78	4.53	0.75	401	12.6	46.7	7.6	0.84	2.15894	0	0.769618	88.521	4.48324	6.04	1.7984	865.735
1	42	0	0	31.25	1	1	0	1	0	0	0	1	0	1	0	1	0	0	0	1	0	0	1	RCA	3	0	5	1	0	4.1	128	41.65	5.86	3.79	1.51	0.4	287.5	11.38	42	2.85	0.305	2.50993	0	0.920256	190.397	5.24911	3.775	1.3284	721.606
1	54	0	0	24.78	0	1	0	1	0	0	0	1	0	1	1	0	0	0	1	1	0	0	1	LAD	3	0	7	1	1	4.11	129	45.2	8.75	7.09	0.93	0.66	174.5	12	37.53	26.1	0.422	7.62366	1	2.03126	187.634	5.2345	1.40909	0.342945	1330.33
1	52	0	0	26.71	1	1	0	1	0	0	0	1	0	1	1	0	1	0	0	1	0	0	1	LAD	2	1	6	1	0	4.66	158	43.7	8.64	6.11	1.92	0.43	161	15.9	43.3	8.9	1.34	3.18229	1	1.1576	83.8542	4.42908	4.46512	1.4963	512.349
0	84	1	1	23.88	0	0	1	1	0	0	0	1	1	0	0	1	0	0	0	0	0	1	0	LAD	2	1	7	1	1	5.05	154	39.3	8.55	5.3	2.46	0.71	174	16.6	46.05	38.4	1.081	2.15447	0	0.767545	70.7317	4.25889	3.46479	1.24265	374.878
1	73	1	1	32.41	1	1	0	1	0	0	0	1	0	0	1	1	0	0	0	1	1	0	0	LAD	3	0	8	1	1	4.76	153.5	39.55	10.45	7.12	2.11	0.98	239	12.55	43.1	4.41	0.84	3.37441	1	1.21622	113.27	4.72978	2.15306	0.766891	806.483
0	72	1	1	16.65	0	1	0	1	0	0	0	1	0	1	1	0	0	0	1	0	0	1	0	LAD	3	0	10	1	1	4.81	143.25	40.03	10.67	7.85	1.8	0.87	295	12.13	39.35	32.85	0.46	4.36111	1	1.47273	163.889	5.09919	2.06897	0.727049	1286.53
1	69	1	1	23.46	0	1	0	1	0	0	0	1	0	1	0	0	0	1	1	1	1	0	0	LAD	3	0	7	1	1	5.11	145	32.6	5.79	3.78	1.51	0.41	336.5	13.9	44.1	1.43	0.17	2.50331	0	0.917614	222.848	5.40649	3.68293	1.30371	842.364
0	63	0	1	28.3	1	0	1	1	0	0	0	1	1	0	0	1	0	0	0	0	0	1	0	RCA	3	0	5	1	0	4.98	156.5	45.95	9.39	6.67	1.93	0.65	188.5	14.65	39.45	19.6	0.562	3.45596	1	1.2401	97.6684	4.58158	2.96923	1.0883	651.448
1	61	0	1	24.34	0	1	0	1	0	0	0	1	0	1	1	0	0	0	1	1	0	0	1	LAD	3	0	6	1	0	4.45	141	46.7	7.71	5.29	1.65	0.65	183.5	12.25	38.7	3.12	0.407	3.20606	1	1.16504	111.212	4.71144	2.53846	0.931558	588.312
0	58	0	0	24.49	0	1	1	1	0	0	0	1	1	1	1	0	0	1	1	0	0	1	0	RCA	3	0	7	1	1	4.28	122	43.1	9.36	5.95	2.58	0.78	329	10.4	37.8	16.4	0.255	2.3062	0	0.835602	127.519	4.84827	3.30769	1.19625	758.74
1	64	0	1	27.12	1	0	1	1	0	0	0	1	1	0	0	1	0	0	0	1	0	0	1	LAD	3	0	4	1	0	4.67	138	40.7	6.81	3.47	2.19	0.68	215	14.4	34.05	22.5	0.123	1.58447	0	0.460253	98.1735	4.58674	3.22059	1.16956	340.662
0	65	1	1	29.86	1	0	0	1	0	0	0	1	0	0	0	0	0	0	1	1	1	0	0	LAD	3	0	5	1	0	5.32	171	38.3	6.09	3.61	1.84	0.52	293.5	12.2	44.45	11.45	1.53	1.96196	0	0.673942	159.511	5.07211	3.53846	1.26369	575.834
1	68	1	1	22.15	0	1	0	1	0	0	0	1	0	1	1	1	0	0	0	0	0	1	0	LAD	3	0	2	0	0	4.8	146	49	12.97	10.1	1.99	0.69	334	13.2	39.2	22	0.226	5.07538	1	1.6244	167.839	5.12301	2.88406	1.0592	1695.18
1	77	1	1	26.03	1	0	0	1	0	0	0	0	0	0	0	0	0	0	1	0	0	1	0	RCA	2	1	12	1	1	4.34	124	42.7	8.21	5.64	1.78	0.61	292	12.2	42.4	55.2	0.12	3.16854	1	1.15327	164.045	5.10014	2.91803	1.07091	925.213
1	47	0	0	29.41	1	0	0	1	0	0	0	0	0	0	0	0	0	0	1	1	0	0	1	LAD	3	0	5	1	0	5.13	152	46.6	8.11	5.75	1.78	0.55	253	11.4	43.1	12.76	0.21	3.23034	1	1.17259	142.135	4.95678	3.23636	1.17445	817.275
0	59	0	0	24.98	0	1	1	1	0	0	0	1	1	1	1	0	0	1	1	0	0	1	0	RCA	3	0	5	1	0	3.91	117	44.75	8.89	6.27	1.77	0.8	238.5	15.45	39.1	9.2	1.45	3.54237	1	1.2648	134.746	4.90339	2.2125	0.794123	844.856
1	82	1	1	25.73	1	1	1	1	0	0	0	1	1	1	0	0	0	0	1	1	1	0	0	LAD	1	1	8	1	1	5.73	159.5	38.25	10.51	7.17	2.48	0.79	296.5	12.6	40.55	47.5	0.345	2.89113	1	1.06165	119.556	4.78379	3.13924	1.14398	857.22
0	70	1	1	22.31	0	1	0	1	0	0	0	1	0	1	1	1	0	0	0	0	0	1	0	RCA	3	0	4	1	0	4.65	143.5	41.5	10.84	8.72	1.5	0.5	229.5	12.15	35.9	5.45	0.278	5.81333	1	1.76015	153	5.03044	3	1.09861	1334.16
0	83	1	1	26.37	1	1	0	1	0	0	0	1	0	1	1	0	0	0	0	0	0	1	0	LAD	3	0	5	1	0	4.41	137.33	41.7	7.47	5.32	1.32	0.69	201.33	14.1	36.2	24.05	0.386	4.0303	1	1.39384	152.523	5.02731	1.91304	0.648695	811.421
1	68	1	1	25.71	1	0	0	1	0	0	0	0	0	0	0	1	0	0	1	1	1	0	0	RCA	3	0	5	1	0	4.49	145	47.6	5.88	4.01	1.39	0.37	159	11.6	41	2.4	0.544	2.88489	1	1.05949	114.388	4.7396	3.75676	1.32356	458.698
0	76	1	1	23.44	0	1	0	1	0	0	0	1	0	1	1	1	1	0	0	0	0	1	0	LAD	3	0	4	1	0	4.37	140	41.1	6.08	3.63	1.78	0.54	179	14.7	41.06	42.9	0.461	2.03933	0	0.712619	100.562	4.61077	3.2963	1.1928	365.039
0	77	1	1	20.98	0	1	0	1	0	0	0	1	0	1	0	1	0	0	1	0	0	1	0	LAD	3	0	7	1	1	5.03	154.5	41.3	10.68	8.27	1.59	0.66	304	12.25	40.83	19.6	0.268	5.20126	1	1.6489	191.195	5.25329	2.40909	0.879249	1581.18
0	82	1	1	23.74	0	1	0	1	0	0	0	1	0	1	1	1	0	1	0	0	0	1	0	LAD	2	1	12	1	1	4.66	148	40.7	7.3	5.68	1.03	0.46	261	12.9	43	34.2	0.612	5.51456	1	1.70739	253.398	5.53496	2.23913	0.806088	1439.3
1	71	1	1	24.97	0	1	0	1	0	0	0	1	0	0	1	0	0	1	1	1	1	0	0	LAD	3	0	12	1	1	4.8	146	40.4	11.28	8.5	1.84	0.89	306	11.5	36	10.24	0.18	4.61957	1	1.5303	166.304	5.11382	2.06742	0.726299	1413.59
1	71	1	1	24.12	0	1	0	1	0	0	0	1	0	1	0	1	0	1	1	1	0	0	1	LAD	0	1	7	1	1	4.53	136	42.6	7.95	6.04	1.02	0.68	213	12.4	37	41.18	1.9475	5.92157	1	1.7786	208.824	5.34149	1.5	0.405465	1261.29
1	51	0	0	28.26	1	1	0	1	0	0	0	1	0	0	0	0	0	1	1	1	0	0	1	LAD	2	1	12	1	1	5.01	154	44.7	9.53	8.46	0.46	0.58	209	11.8	32.25	92.1	0.642	18.3913	1	2.91188	454.348	6.11886	0.793103	-0.231802	3843.78
1	60	0	1	21.3	0	0	0	1	0	0	0	1	0	0	0	0	0	1	0	1	0	0	1	LAD	3	0	12	1	1	4.06	122.67	42.63	10.02	7.65	1.49	0.7	313.33	12.17	50	6.55	1.21	5.13423	1	1.63593	210.289	5.34848	2.12857	0.755451	1608.71
0	81	1	1	22.68	0	1	0	1	0	0	0	1	0	1	1	1	0	0	0	0	0	1	0	LAD	3	0	5	1	0	3.96	115.75	50.25	5.83	4.22	0.99	0.53	326.75	10.88	39.1	11.6	0.48	4.26263	1	1.44989	330.051	5.79925	1.86792	0.624828	1392.81
0	66	1	1	23.84	0	0	0	1	0	0	0	0	0	0	0	0	0	1	0	0	0	1	0	LAD	3	0	6	1	0	4.52	131	41.8	7.98	5.91	1.35	0.4	229	13.7	39.3	7.63	0.845	4.37778	1	1.47654	169.63	5.13362	3.375	1.2164	1002.51
0	73	1	1	26.22	1	0	0	1	0	0	0	1	0	0	0	1	0	0	1	0	0	1	0	LAD	3	0	7	1	1	4.28	132	43	9.74	7.21	1.73	0.68	244	12.5	37.5	11.2	0.74	4.16763	1	1.42735	141.04	4.94905	2.54412	0.933784	1016.9
0	73	1	1	23.94	0	1	0	1	0	0	0	1	0	1	1	0	1	0	1	0	0	1	0	RCA	3	0	4	1	0	4.3	134	40	7.96	3.73	3.12	0.75	173	20	39.7	18.15	0.85	1.19551	0	0.178575	55.4487	4.01546	4.16	1.42552	206.824
1	70	1	1	24.22	0	1	0	1	0	0	0	1	0	1	1	1	0	0	0	1	1	0	0	LAD	3	0	8	1	1	5.41	169	40.2	11.92	8.91	2.03	0.84	234.5	12.7	46	8.3	0.26	4.38916	1	1.47914	115.517	4.74942	2.41667	0.882389	1029.26
1	60	0	1	27.25	1	0	0	1	0	0	0	0	0	0	0	0	0	0	1	1	0	0	1	LAD	2	1	5	1	0	5.1	167.5	40.65	10.36	7.49	1.77	1.05	240.5	11.8	44.75	10.6	0.55	4.23164	1	1.44259	135.876	4.91174	1.68571	0.522189	1017.71
1	39	0	0	32.47	1	0	0	1	0	0	0	1	0	0	0	0	0	0	1	1	0	0	1	LAD	3	0	4	1	0	4.21	132	45.6	6.04	3.65	1.36	0.91	173	12.6	39.7	2	0.154	2.68382	0	0.987242	127.206	4.84581	1.49451	0.401795	464.301
0	61	0	1	24.62	0	1	0	1	0	0	0	1	0	1	1	0	0	1	1	0	0	1	0	LAD	3	0	5	1	0	4.53	141.33	41.6	5.11	2.83	1.57	0.49	209.67	11.4	40.8	4.89	1.17	1.80255	0	0.589201	133.548	4.89446	3.20408	1.16443	377.94
0	69	1	1	21.48	0	1	1	1	0	0	0	1	1	1	1	1	0	0	0	0	0	1	0	RCA	3	0	7	1	1	5.56	161.5	38.15	7.13	5.07	1.34	0.51	161.5	17.1	47.9	1.36	0.22	3.78358	1	1.33067	120.522	4.79184	2.62745	0.966014	611.049
0	46	0	0	33.3	1	1	0	1	0	0	0	1	0	1	1	0	0	0	1	0	0	1	0	LAD	3	0	6	1	0	4.71	150	42.6	6.41	4.18	1.62	0.53	231	12.25	41.6	4.05	0.352	2.58025	0	0.947885	142.593	4.95999	3.0566	1.1173	596.037
0	69	1	1	24.39	0	1	1	1	0	0	0	1	1	1	1	0	0	0	1	0	0	1	0	RCA	3	0	6	1	0	4.63	137	40.9	8.37	5.59	2.03	0.56	214	12	45.4	10.75	0.47	2.75369	0	1.01294	105.419	4.65794	3.625	1.28785	589.291
0	70	1	1	24.77	0	1	0	1	0	0	0	1	0	1	1	0	1	0	0	0	0	1	0	RCA	3	0	4	1	0	3.22	114	51.6	5.95	3.96	1.4	0.5	384	10.9	34.15	4.85	0.403	2.82857	0	1.03977	274.286	5.61417	2.8	1.02962	1086.17
1	60	0	1	27.74	1	1	0	1	0	0	0	1	0	1	1	1	0	0	0	1	0	0	1	LAD	3	0	4	1	0	5.23	170	39.98	8.04	4.57	1.91	1.45	173	14.55	40.1	14.6	0.91	2.39267	0	0.87241	90.5759	4.50619	1.31724	0.27554	413.932
1	75	1	1	26.78	1	1	0	1	0	0	0	1	0	1	1	0	0	0	1	1	1	0	0	LAD	3	0	4	1	0	4.55	146	40.6	6.12	4.16	1.32	0.47	203	13.4	46.05	10.15	0.83	3.15152	1	1.14788	153.788	5.03557	2.80851	1.03265	639.758
1	75	1	1	27.04	1	0	0	1	0	0	0	1	0	0	0	1	0	0	0	1	1	0	0	LAD	3	0	4	1	0	5.06	149	38.2	7.54	4.68	1.93	0.5	345.5	12.1	43.5	11.875	0.48	2.42487	0	0.885778	179.016	5.18747	3.86	1.35067	837.793
0	57	0	0	27.68	1	1	0	1	0	0	0	1	0	1	1	0	0	0	1	0	0	1	0	LAD	3	0	8	1	1	4.44	143	43.9	7.15	4.93	1.58	0.49	265	11.83	37.63	58.1	0.394	3.12025	1	1.13791	167.722	5.1223	3.22449	1.17077	826.867
1	48	0	0	26.26	1	1	1	1	0	0	0	1	1	1	1	0	0	0	1	1	0	0	1	LAD	3	0	4	1	0	4.55	142.5	43.2	9	6.2	1.76	0.72	252	13.95	40.8	59	0.305	3.52273	1	1.25924	143.182	4.96412	2.44444	0.893818	887.727
1	63	0	1	23.66	0	0	1	1	0	0	0	1	1	0	0	1	0	0	0	1	1	0	0	LCX	2	1	12	1	1	5.22	162	41.1	8.34	5.68	1.8	0.61	257	10.9	47.2	57.6	1.29	3.15556	1	1.14916	142.778	4.96129	2.95082	1.08208	810.978
0	68	1	1	24.86	0	1	0	1	0	0	0	1	0	1	1	1	0	0	0	0	0	1	0	LAD	3	0	5	1	0	4.41	131	41.4	8.59	5.81	1.82	0.83	193	20.5	39.1	4.2	0.225	3.19231	1	1.16074	106.044	4.66385	2.19277	0.785166	616.115
1	58	0	0	26.67	1	0	0	1	0	0	0	1	0	0	0	0	0	1	0	1	0	0	1	LAD	3	0	4	1	0	4.96	143	41.2	8.91	6.28	1.82	0.64	277.5	11.2	42.25	9.2	0.97	3.45055	1	1.23853	152.473	5.02698	2.84375	1.04512	957.527
1	75	1	1	24.24	0	0	0	1	0	0	0	1	0	0	0	1	0	1	0	1	1	0	0	LAD	3	0	3	0	0	4.99	154	41.3	8.53	4.91	2.94	0.55	145	11.9	37.9	7.1	0.88	1.67007	0	0.512864	49.3197	3.89832	5.34545	1.67625	242.16
1	56	0	0	26.08	1	0	0	1	0	0	0	1	0	0	0	1	0	0	0	0	0	1	0	LAD	2	1	6	1	0	4.24	145	40.3	11.64	9.6	1.43	0.51	196	15.5	37	9.89	0.18	6.71329	1	1.90409	137.063	4.92044	2.80392	1.03102	1315.8
1	52	0	0	27.64	1	1	1	1	0	0	0	1	1	1	1	0	0	1	0	0	0	1	0	RCA	3	0	4	1	0	4.31	130	43.4	7.02	3.89	2.32	0.43	223	15.1	37.55	9	0.63	1.67672	0	0.516842	96.1207	4.5656	5.39535	1.68554	373.909
1	61	0	1	24.8	0	1	0	1	0	0	0	1	0	1	1	1	0	0	0	1	0	0	1	LCX	2	1	4	1	0	4.8	146.5	47.6	7.44	4.6	2.12	0.58	259.5	14.95	41.9	15.2	1.745	2.16981	0	0.77464	122.406	4.80734	3.65517	1.29614	563.066
1	83	1	1	23.42	0	1	0	1	0	0	0	1	0	1	0	0	1	0	0	0	0	1	0	LAD	3	0	5	1	0	4.91	147	38.2	6	3.71	1.61	0.52	247	12.5	43.9	18	0.139	2.30435	0	0.834798	153.416	5.03315	3.09615	1.13016	569.174
1	58	0	0	23.03	0	0	0	1	0	0	0	1	0	0	0	0	0	1	0	1	0	0	1	LAD	3	0	4	1	0	4.52	128	43.6	8.87	5.51	2.69	0.49	277	11	40.7	10.2	0.246	2.04833	0	0.717023	102.974	4.63448	5.4898	1.70289	567.387
1	59	0	0	28.03	1	1	0	1	0	0	0	1	0	1	1	1	0	0	0	0	0	1	0	LAD	3	0	6	1	0	5.21	159	37.4	9.39	6.53	1.83	0.87	282	9.4	41.5	22.15	0.92	3.56831	1	1.27209	154.098	5.03759	2.10345	0.743578	1006.26
1	65	1	1	26.78	1	0	1	1	0	0	0	1	1	0	0	0	0	0	1	1	0	0	1	LAD	3	0	12	1	1	3.9	117	42.6	7.78	5.61	1.62	0.51	204	11.3	35.2	18.4	0.86	3.46296	1	1.24212	125.926	4.83569	3.17647	1.15577	706.444
1	60	0	1	27.06	1	0	0	1	0	0	0	1	0	0	0	1	0	0	0	1	0	0	1	LAD	3	0	3	0	0	4.45	135	42.1	4.77	2.99	1.22	0.28	188	10.9	41.5	28	0.34	2.45082	0	0.896423	154.098	5.03759	4.35714	1.47182	460.754
0	77	1	1	25.03	1	0	0	1	0	0	0	1	0	0	0	0	0	0	1	0	0	1	0	LAD	3	0	11	1	1	4.55	139	40.5	6.69	4.18	1.94	0.5	200	9.5	40.05	22.15	0.895	2.15464	0	0.767623	103.093	4.63563	3.88	1.35584	430.928
1	45	0	0	25.54	1	0	1	1	0	0	0	1	1	0	0	0	1	0	0	1	0	0	1	RCA	3	0	5	1	0	4.16	121.5	42.7	11.18	7.8	2.47	0.72	322.5	12.45	36.5	13.025	0.9355	3.15789	1	1.14991	130.567	4.87188	3.43056	1.23272	1018.42
1	38	0	0	23.51	0	1	1	1	0	0	0	1	1	1	1	1	0	0	0	1	0	0	1	LAD	3	0	12	1	1	4.69	143	44.6	8.24	5.38	1.98	0.56	288	11.7	37.2	11.2	0.2	2.71717	0	0.999592	145.455	4.97986	3.53571	1.26292	782.545
1	62	0	1	26.64	1	0	0	1	0	0	0	0	0	0	0	0	0	1	1	0	0	1	0	LAD	1	1	12	1	1	4.36	135	42.4	10.11	8.47	0.87	0.65	214	11.95	40.8	71.8	1.01	9.73563	1	2.27579	245.977	5.50524	1.33846	0.291521	2083.43
1	43	0	0	24.8	0	1	1	1	0	0	0	1	1	1	1	0	1	0	0	1	0	0	1	LAD	3	0	4	1	0	3.24	104	42.7	6.89	5.11	0.92	0.79	237	11.87	38.05	44	1.24	5.55435	1	1.71458	257.609	5.55144	1.16456	0.152341	1316.38
1	55	0	0	27.36	1	1	0	1	0	0	0	1	0	1	1	0	0	0	1	0	0	1	0	LAD	3	0	6	1	0	3.43	114	42.7	7.76	6.42	0.71	0.47	142.5	11.6	42.2	48.4	0.339	9.04225	1	2.20191	200.704	5.30183	1.51064	0.412532	1288.52
0	67	1	1	22.94	0	1	0	1	0	0	0	0	0	1	1	1	0	0	0	0	0	1	0	LAD	3	0	5	1	0	3.2	113	43.8	6.69	5.27	0.86	0.25	280	11.5	34.1	9.3	0.93	6.12791	1	1.81285	325.581	5.78561	3.44	1.23547	1715.81
1	67	1	1	26.37	1	1	0	1	1	1	0	1	1	1	1	0	0	1	1	1	1	0	0	RCA	2	1	12	1	1	5.75	162	38.2	7.86	5.76	1.55	0.47	302	13	40.4	24.1	0.964	3.71613	1	1.31268	194.839	5.27217	3.29787	1.19328	1122.27
0	65	1	1	19.03	0	0	1	1	0	0	0	1	1	0	0	0	0	1	0	0	0	1	0	LAD	2	1	11	1	1	4.47	136.5	44.35	9.93	7	2.06	0.58	231.5	13.6	37.9	10.4	0.595	3.39806	1	1.2232	112.379	4.72187	3.55172	1.26743	786.65
0	41	0	0	25.15	1	0	1	1	0	0	0	1	1	0	0	0	0	1	1	0	0	1	0	LAD	3	0	7	1	1	5.47	171.5	47.15	6.25	2.25	2.97	0.63	209	13.8	37.2	1.98	0.43	0.757576	0	-0.277632	70.3704	4.25377	4.71429	1.5506	158.333
1	64	0	1	25.53	1	1	0	1	0	0	0	1	0	1	1	0	0	0	1	1	0	0	1	LAD	3	0	12	1	1	4.28	149	43.3	12.18	9.28	1.97	0.47	247	11.6	43.2	8.12	0.13	4.71066	1	1.54983	125.381	4.83135	4.19149	1.43306	1163.53
1	65	1	1	28.4	1	0	0	1	0	0	0	1	0	0	0	1	0	1	0	0	0	1	0	LAD	3	0	3	0	0	4.63	148.5	45.85	7.2	4.73	1.61	0.55	256	13.1	42.6	9.56	0.79	2.93789	1	1.07769	159.006	5.06894	2.92727	1.07407	752.099
0	71	1	1	26.93	1	1	0	1	0	0	0	1	0	1	1	0	0	1	0	0	0	1	0	LAD	3	0	2	0	0	5.09	144	40.5	12.9	9.17	2.54	1.05	242	16.2	39.9	31.2	0.43	3.61024	1	1.28377	95.2756	4.55677	2.41905	0.883374	873.677
1	41	0	0	29.03	1	0	0	1	0	0	0	1	0	0	0	0	1	0	0	0	0	1	0	LAD	3	0	5	1	0	4.3	139.25	46.5	11.29	8.05	2.16	0.92	334.25	10.53	39.83	11	0.812	3.72685	1	1.31556	154.745	5.04178	2.34783	0.85349	1245.7
0	74	1	1	27.55	1	1	0	1	0	0	0	1	0	1	1	0	0	1	0	0	0	1	0	LAD	3	0	10	1	1	4.75	142.8	39.44	13.9	8.46	4.02	1.23	172.4	13.88	36	18.3	1.57	2.10448	0	0.744067	42.8856	3.75854	3.26829	1.18427	362.812
1	81	1	1	26.23	1	1	0	1	0	0	0	1	0	1	1	1	0	0	0	1	1	0	0	LAD	3	0	9	1	1	4.88	153	38.9	6.59	3.61	2.42	0.41	313	10.3	35.9	1.52	0.21	1.49174	0	0.39994	129.339	4.86244	5.90244	1.77537	466.913
1	50	0	0	25.48	1	1	1	1	0	0	0	1	1	1	1	0	0	1	0	0	0	1	0	LCX	3	0	4	1	0	3.84	108	44.45	6.31	4.4	1.42	0.35	319	10.35	36.1	27	1.3535	3.09859	1	1.13095	224.648	5.41453	4.05714	1.40048	988.451
0	69	1	1	22.68	0	1	1	1	0	0	0	1	1	1	1	0	0	1	1	0	0	1	0	LAD	3	0	5	1	0	5.02	160	38.93	5.69	3.74	1.42	0.36	353	16.3	45.5	12	0.549	2.6338	0	0.968429	248.592	5.51581	3.94444	1.37231	929.732
1	67	1	1	30.07	1	1	0	1	0	0	0	1	0	1	1	1	0	0	0	0	0	1	0	LAD	3	0	1	0	0	5.12	156.5	42.2	10.21	6.14	2.62	1.05	286.5	16.55	47.2	1.5	0.39	2.34351	0	0.85165	109.351	4.69456	2.49524	0.914384	671.416
1	61	0	1	25.06	1	0	1	1	0	0	0	1	1	0	0	0	0	1	0	0	0	1	0	RCA	3	0	5	1	0	4.66	136	44.5	11.72	9.2	1.48	0.77	285	10.9	40.2	7.8	0.12	6.21622	1	1.82716	192.568	5.26045	1.92208	0.653407	1771.62
1	64	0	1	26.26	1	1	1	1	0	0	0	1	1	1	1	0	0	0	1	1	1	0	0	LAD	3	0	3	0	0	4.18	142	44.8	6.51	4.48	1.21	0.63	357	10.3	47.3	7.6	1.1	3.70248	1	1.309	295.041	5.68712	1.92063	0.652656	1321.79
1	53	0	0	23.44	0	0	0	1	0	0	0	1	0	0	0	0	0	0	1	0	0	1	0	LCX	3	0	12	1	1	4.87	141	39.55	10.31	7.14	2.06	1.01	354	12.05	41.25	10.35	0.5	3.46602	1	1.24301	171.845	5.14659	2.0396	0.712756	1226.97
1	78	1	1	29.41	1	0	0	1	0	0	0	1	0	0	0	1	0	0	0	1	1	0	0	LAD	3	0	7	1	1	3.99	122	40.9	7.12	5.02	1.33	0.54	275	12.2	37.2	1.79	0.16	3.77444	1	1.32825	206.767	5.33159	2.46296	0.901365	1037.97
1	54	0	0	26.57	1	0	0	1	0	0	0	1	0	0	0	0	0	1	0	0	0	1	0	RCA	3	0	3	0	0	5.17	160	41.3	8.37	5.43	2.19	0.59	271	13.1	40.6	43.8	0.23	2.47945	0	0.908038	123.744	4.81822	3.71186	1.31153	671.932
1	66	1	1	34.6	1	1	0	1	0	0	0	1	0	1	1	0	0	0	1	0	0	1	0	LAD	2	1	9	1	1	5.11	163	37.1	18.1	16	1.11	0.97	323	16.4	47.36	11.8	0.677	14.4144	1	2.66823	290.991	5.67329	1.14433	0.134819	4655.86
1	69	1	1	25.25	1	0	0	1	0	0	0	1	0	0	0	1	0	1	1	0	0	1	0	LAD	3	0	8	1	1	4.31	145	42.95	11.7	8.68	1.94	0.99	296	13	44.05	5.6	0.579	4.47423	1	1.49833	152.577	5.02767	1.9596	0.672738	1324.37
1	72	1	1	28.34	1	1	0	1	0	0	0	1	0	1	0	0	0	1	0	0	0	1	0	LAD	3	0	6	1	0	4.11	131.5	42.15	10.76	6.53	2.66	1.07	262	13.8	40	12.6	0.338	2.45489	0	0.898081	98.4962	4.59002	2.48598	0.910667	643.18
1	61	0	1	23.66	0	0	0	1	0	0	0	1	0	0	0	0	0	0	1	1	0	0	1	LAD	3	0	12	1	1	3.57	117	41.1	8.43	4.79	3.04	0.51	240	16.3	36.3	25.3	0.41	1.57566	0	0.454673	78.9474	4.36878	5.96078	1.7852	378.158
1	63	0	1	24.82	0	1	0	1	0	0	0	1	0	1	1	1	0	0	0	1	1	0	0	LAD	3	0	7	1	1	4.83	143	39.8	8.47	5.57	1.96	0.56	277	11.9	41.8	86.7	0.763	2.84184	1	1.04445	141.327	4.95107	3.5	1.25276	787.189
1	64	0	1	23.39	0	0	0	1	0	0	0	1	0	0	0	0	0	0	1	0	0	1	0	LAD	3	0	4	1	0	5.41	163	38.4	6.14	3.15	2.03	0.49	188	10.8	41.8	3.6	0.419	1.55172	0	0.439367	92.6108	4.52841	4.14286	1.42139	291.724
1	56	0	0	25.71	1	1	1	1	0	0	0	1	1	1	1	0	0	0	1	1	0	0	1	RCA	3	0	10	1	1	4.8	138	42	5.33	3.66	1.06	0.55	239.5	9.55	35.4	73	0.29	3.45283	1	1.23919	225.943	5.42028	1.92727	0.656106	826.953
1	57	0	0	23.31	0	1	1	1	0	0	0	1	1	1	1	1	0	0	0	1	0	0	1	LAD	3	0	8	1	1	4.61	148	43.03	12.21	9.76	1.28	0.97	296	11.9	39.05	7.3	1.0315	7.625	1	2.03143	231.25	5.4435	1.31959	0.277319	2257
1	66	1	1	22.86	0	0	0	1	0	0	0	1	0	0	0	0	0	0	1	0	0	1	0	LAD	3	0	6	1	0	4.43	150.5	41.95	9.86	6.7	2.22	0.89	210.5	12.85	39.45	3.5	0.267	3.01802	1	1.1046	94.8198	4.55198	2.49438	0.914041	635.293
1	72	1	1	23.53	0	0	0	1	0	0	0	1	0	0	0	1	1	0	0	1	1	0	0	LAD	1	1	12	1	1	5.45	164	37.1	8.84	6.34	1.79	0.55	413	12.2	40.35	7.6	0.428	3.5419	1	1.26466	230.726	5.44123	3.25455	1.18005	1462.8
0	73	1	1	24.91	0	0	0	1	0	0	0	1	0	0	0	0	0	0	1	0	0	1	0	LAD	3	0	4	1	0	4.25	141	45.4	7	4.71	1.82	0.41	169	15.25	39.9	10.5	0.447	2.58791	0	0.950851	92.8571	4.53106	4.43902	1.49043	437.357
1	57	0	0	30.86	1	1	1	1	0	0	0	1	1	1	1	1	0	0	0	0	0	1	0	RCA	3	0	4	1	0	4.38	130.67	43.03	9.67	6.11	2.84	0.63	295.33	14.7	47.5	31.6	0.48	2.15141	0	0.766123	103.989	4.64429	4.50794	1.50584	635.375
1	56	0	0	23.03	0	1	0	1	0	0	0	1	0	1	1	0	0	0	1	1	0	0	1	LAD	3	0	5	1	0	3.86	127	45.2	7.91	6.37	0.97	0.44	176	12.6	39.5	39.5	0.8695	6.56701	1	1.88206	181.443	5.20094	2.20455	0.790521	1155.79
0	87	1	1	24.15	0	1	0	1	0	0	0	0	0	1	1	0	0	0	1	0	0	1	0	LAD	3	0	5	1	0	5.03	151	37.95	6.94	4.52	1.66	0.63	201	13.65	35.4	9.76	0.715	2.72289	0	1.00169	121.084	4.79649	2.63492	0.968853	547.301
1	59	0	0	26.57	1	1	0	1	0	0	0	1	0	1	1	0	1	0	1	0	0	1	0	LAD	3	0	2	0	0	5.81	168	40.03	7.36	4.66	1.91	0.63	168	11.3	47.9	8.49	0.14	2.43979	0	0.891912	87.9581	4.47686	3.03175	1.10914	409.885
1	59	0	0	28.41	1	0	0	1	0	0	0	1	0	0	0	1	0	0	0	0	0	1	0	LAD	3	0	4	1	0	4.41	132.33	47.83	9.1	6.57	1.55	0.51	213.67	10.5	45.9	11.1	0.68	4.23871	1	1.44426	137.852	4.92618	3.03922	1.1116	905.685
1	70	1	1	34.2	1	0	0	1	0	0	0	1	0	0	0	1	0	1	0	0	0	1	0	LAD	3	0	5	1	0	4.94	157	42.3	7.51	4.05	2.29	0.92	254	11.8	43.1	12.2	0.44	1.76856	0	0.570165	110.917	4.70878	2.48913	0.911933	449.214
1	74	1	1	24.8	0	1	0	1	0	0	0	1	0	1	1	0	0	0	1	0	0	1	0	LAD	3	0	6	1	0	4.81	146	38.1	6.33	4.2	1.46	0.46	228	13.3	42.85	18.2	0.84	2.87671	1	1.05665	156.164	5.05091	3.17391	1.15497	655.89
0	66	1	1	26.26	1	1	0	1	0	0	0	1	0	1	1	1	0	0	0	0	0	1	0	LAD	3	0	4	1	0	4.78	147	41.6	9.44	6.67	1.98	0.6	295	8.9	45.85	10.2	0.18	3.36869	1	1.21452	148.99	5.00388	3.3	1.19392	993.763
1	38	0	0	26.57	1	0	0	1	0	0	0	1	0	0	0	0	1	0	0	1	0	0	1	LAD	3	0	7	1	1	4.99	142	41.25	10.5	6.64	2.65	0.88	238.5	11.05	39.9	3.38	0.4	2.50566	0	0.918552	90	4.49981	3.01136	1.10239	597.6
1	66	1	1	28.4	1	1	0	1	0	0	0	1	0	1	1	0	0	1	0	0	0	1	0	LAD	3	0	5	1	0	5.39	161	38.5	9.85	7.58	1.63	0.5	345	10.7	45.6	5.7	0.275	4.65031	1	1.53693	211.656	5.35496	3.26	1.18173	1604.36
1	63	0	1	27.1	1	0	1	1	0	0	0	1	1	0	0	1	0	0	0	1	1	0	0	RCA	3	0	3	0	0	4.75	137.5	39.45	6.91	5.06	1.18	0.58	265.5	12.75	35.6	9.4	1.59	4.28814	1	1.45585	225	5.4161	2.03448	0.710242	1138.5
1	49	0	0	25.15	1	0	0	1	0	0	0	1	0	0	0	0	0	1	0	0	0	1	0	LAD	3	0	4	1	0	4.27	131.5	40.8	7.72	5.68	1.44	0.52	326	15.8	39.4	16.7	0.384	3.94444	1	1.37231	226.389	5.42225	2.76923	1.01857	1285.89
0	65	1	1	24.21	0	0	1	1	0	0	0	1	1	0	0	1	0	0	0	0	0	1	0	LAD	3	0	5	1	0	4.76	139.75	51.83	10.91	9.11	0.99	0.72	329.25	16.55	38.72	34.5	1.43	9.20202	1	2.21942	332.576	5.80687	1.375	0.318454	3029.77
1	64	0	1	26.03	1	1	0	1	0	0	0	1	0	1	1	0	0	1	1	0	0	1	0	LAD	3	0	5	1	0	5.15	156.5	39.83	6.32	4.8	1	0.44	201.5	15.8	43.1	3.715	0.155	4.8	1	1.56862	201.5	5.30579	2.27273	0.820981	967.2
1	64	0	1	25.28	1	1	0	1	0	0	0	1	0	1	1	1	0	0	0	0	0	1	0	LAD	3	0	2	0	0	5.03	166	47.67	10.54	8.91	1.12	0.2	228	16	39.4	23.65	0.852	7.95536	1	2.07385	203.571	5.31602	5.6	1.72277	1813.82
1	52	0	0	22.15	0	1	1	1	0	0	0	1	1	1	1	0	0	1	0	0	0	1	0	RCA	3	0	3	0	0	4.3	127	35.9	4.76	2.81	1.42	0.38	177	12.7	36.1	2.35	0.155	1.97887	0	0.682528	124.648	4.82549	3.73684	1.31824	350.261
1	52	0	0	26.26	1	0	0	1	0	0	0	1	0	0	0	1	0	0	0	1	0	0	1	LAD	3	0	4	1	0	4.8	145	42.5	7.51	5.39	1.53	0.48	238	12.5	38.5	8.85	0.17	3.52288	1	1.25928	155.556	5.047	3.1875	1.15924	838.444
1	55	0	0	29.32	1	1	0	1	0	0	0	1	0	1	1	0	0	1	0	0	0	1	0	LAD	3	0	3	0	0	5.21	147	37.5	11.26	7.11	3.28	0.64	322	10.2	43.2	7.6	0.22	2.16768	0	0.773659	98.1707	4.58671	5.125	1.63413	697.994
1	68	1	1	27.64	1	1	0	1	0	0	0	1	0	1	0	0	1	0	0	1	1	0	0	LAD	3	0	4	1	0	5.63	179	41.3	10.55	7.2	2.1	0.99	205	13.8	41.3	10	0.48	3.42857	1	1.23214	97.619	4.58107	2.12121	0.751988	702.857
1	74	1	1	28.13	1	0	0	1	0	0	0	1	0	0	0	0	0	1	0	1	1	0	0	LAD	3	0	5	1	0	5.09	153.5	38.7	9.25	5.39	2.81	0.81	243.5	13.4	44.3	13.3	0.896	1.91815	0	0.651361	86.6548	4.46193	3.46914	1.24391	467.069
0	65	1	1	24.77	0	1	0	1	0	0	0	1	0	1	1	1	0	0	0	0	0	1	0	LAD	3	0	6	1	0	5.16	156.33	39.23	11.57	8.98	1.69	0.83	265.67	11.73	42.15	1.3	1.199	5.31361	1	1.67027	157.201	5.05753	2.03614	0.711058	1411.67
1	63	0	1	20.76	0	0	1	1	0	0	0	1	1	0	0	0	0	0	1	1	0	0	1	LAD	3	0	4	1	0	4.43	147	41.8	6.08	4.45	1.15	0.41	238	9.8	45.3	8.9	1.445	3.86957	1	1.35314	206.957	5.33251	2.80488	1.03136	920.957
1	70	1	1	23.37	0	1	0	1	0	0	0	1	0	1	1	0	0	1	0	1	1	0	0	LAD	3	0	2	0	0	5.02	150	41.45	7.21	3.88	2.7	0.39	285	11.8	45.3	24.2	0.129	1.43704	0	0.362583	105.556	4.65924	6.92308	1.93486	409.556
1	51	0	0	22.77	0	1	0	1	0	0	0	1	0	1	1	0	0	1	0	1	0	0	1	LAD	3	0	4	1	0	3.93	121.5	45	6.27	4.61	0.98	0.61	198	10.45	33.45	10.1	0.537	4.70408	1	1.54843	202.041	5.30847	1.60656	0.474094	931.408
1	72	1	1	24.54	0	0	0	1	0	0	0	1	0	0	0	1	0	0	1	0	0	1	0	LAD	3	0	12	1	1	4.44	138.5	39.45	8.47	5.22	2.42	0.69	255.5	12.65	42.2	1.9	1.06	2.15702	0	0.76873	105.579	4.65945	3.50725	1.25483	551.12
0	62	0	1	23.53	0	0	0	1	0	0	0	1	0	0	0	0	0	1	0	0	0	1	0	LAD	3	0	6	1	0	3.63	115.33	42.83	5.07	2.97	1.5	0.43	263.67	13.5	48.2	8.3	1.24	1.98	0	0.683097	175.78	5.16923	3.48837	1.24944	522.067
1	59	0	0	27.34	1	1	0	1	0	0	0	1	0	1	1	0	0	1	1	1	0	0	1	LAD	3	0	12	1	1	4.94	148	42.5	11.01	6.77	3.35	0.68	230	11.6	36.8	8.84	0.17	2.0209	0	0.703541	68.6567	4.22912	4.92647	1.59462	464.806
1	62	0	1	26.12	1	1	0	1	0	0	0	1	0	1	1	0	0	1	0	0	0	1	0	LAD	3	0	11	1	1	3.9	127.5	48.4	8.04	5.1	1.99	0.64	244	11.75	48.9	10.2	0.9315	2.56281	0	0.941106	122.613	4.80903	3.10938	1.13442	625.327
0	70	1	1	22.03	0	1	0	1	0	0	0	1	0	1	1	1	0	0	0	0	0	1	0	LAD	3	0	9	1	1	4.86	150	40.9	12.38	9.24	1.67	1.35	371	10.9	49	10.8	0.263	5.53293	1	1.71072	222.156	5.40338	1.23704	0.212719	2052.72
1	79	1	1	24.97	0	0	0	1	0	0	0	1	0	0	0	1	0	0	0	1	1	0	0	RCA	3	0	6	1	0	4.95	151	41.6	8.82	6.54	1.5	0.66	223	15.4	42.8	9.23	0.46	4.36	1	1.47247	148.667	5.00171	2.27273	0.820981	972.28
1	51	0	0	25.65	1	0	0	1	0	0	0	1	0	0	0	0	0	1	0	1	0	0	1	LAD	3	0	4	1	0	4.61	140	41.9	3.57	2.46	0.7	0.34	151	13.9	39.1	2.1	0.158	3.51429	1	1.25684	215.714	5.37395	2.05882	0.722135	530.657
1	48	0	0	29.86	1	1	0	1	0	0	0	1	0	1	1	0	0	1	0	1	0	0	1	LAD	3	0	5	1	0	4.7	122	49.7	11.32	9.1	1.35	0.66	174	12.5	41.8	71.3	1.4	6.74074	1	1.90817	128.889	4.85895	2.04545	0.71562	1172.89
1	42	0	0	30.86	1	1	1	1	0	0	0	1	1	1	1	1	0	0	0	0	0	1	0	LAD	3	0	3	0	0	4.81	147	45	5.06	3.02	1.47	0.41	344	9.6	39.6	25.7	0.4	2.05442	0	0.719994	234.014	5.45538	3.58537	1.27686	706.721
1	52	0	0	24.69	0	0	1	1	0	0	0	1	1	0	0	0	0	0	1	0	0	1	0	LAD	3	0	4	1	0	4.25	131	42.6	8.68	4.97	2.46	0.83	288	11.5	49.2	3.3	1.64	2.02033	0	0.703258	117.073	4.7628	2.96386	1.08649	581.854
0	67	1	1	23.24	0	1	1	1	0	0	0	1	1	1	1	0	1	0	0	0	0	1	0	LAD	3	0	6	1	0	4.56	148	49.6	7.73	5.1	1.95	0.6	207	10.9	41	5.2	0.86	2.61538	0	0.961411	106.154	4.66489	3.25	1.17865	541.385
1	53	0	0	26.85	1	0	1	1	0	0	0	1	1	0	0	0	0	1	0	0	0	1	0	LAD	3	0	4	1	0	4.57	150	41.65	9.96	6.16	2.67	0.87	216	11.95	40	15.05	0.91	2.30712	0	0.835998	80.8989	4.3932	3.06897	1.12134	498.337
1	62	0	1	21.95	0	0	0	1	0	0	0	1	0	0	0	1	0	0	0	1	0	0	1	LAD	3	0	5	1	0	3.57	120	44.5	4.88	2.93	1.46	0.41	167.5	10.85	36.8	1	0.427	2.00685	0	0.696566	114.726	4.74255	3.56098	1.27003	336.147
0	64	0	1	27.24	1	1	0	1	0	0	0	1	0	1	1	0	0	1	0	0	0	1	0	LAD	3	0	5	1	0	3.69	110	41.1	11.55	9.47	1.21	0.81	175.5	15.35	36	20.3	1.18	7.82645	1	2.05751	145.041	4.97702	1.49383	0.401341	1373.54
0	66	1	1	24.86	0	1	0	1	0	0	0	1	0	1	1	0	0	1	0	0	0	1	0	LCX	3	0	5	1	0	4.07	130	43.8	9.44	7.51	1.28	0.43	208	10.1	43.4	19.95	0.627	5.86719	1	1.76938	162.5	5.09068	2.97674	1.09083	1220.38
0	66	1	1	28.06	1	1	0	1	0	0	0	1	0	1	0	1	0	0	1	0	0	1	0	LAD	3	0	3	0	0	4.45	139	43.2	7.18	4.26	2.27	0.51	150	8.4	40.45	37.6	1.02	1.87665	0	0.629489	66.0793	4.19086	4.45098	1.49312	281.498
1	54	0	0	21.08	0	1	1	1	0	0	0	1	1	1	1	0	0	1	0	1	0	0	1	LAD	3	0	4	1	0	4.31	132	44.1	11.12	9.04	1.38	0.41	218	9.8	44.3	8.98	0.17	6.55072	1	1.87958	157.971	5.06241	3.36585	1.21368	1428.06
0	29	0	0	22.48	0	1	1	1	0	0	0	1	1	0	1	1	0	0	0	0	0	1	0	LAD	3	0	5	1	0	3.23	108.5	42.65	8.25	5.04	2.12	0.8	261	12.83	32.4	41.8	0.321	2.37736	0	0.86599	123.113	4.8131	2.65	0.97456	620.491
1	47	0	0	24.84	0	0	0	1	0	0	0	1	0	0	0	0	0	0	1	0	0	1	0	LAD	3	0	2	0	0	4.98	156	40.2	7.23	5.24	1.12	0.66	217	13.1	40.7	20.7	0.159	4.67857	1	1.54299	193.75	5.26657	1.69697	0.528844	1015.25
1	62	0	1	26.04	1	1	0	1	0	0	0	1	0	1	1	0	0	1	0	0	0	1	0	LAD	3	0	4	1	0	3.71	111	43.43	10.18	6.42	2.48	0.84	361.67	14.3	35.6	34.5	0.375	2.58871	0	0.95116	145.835	4.98247	2.95238	1.08261	936.259
1	43	0	0	24.34	0	0	0	1	0	0	0	1	0	0	0	1	0	0	0	0	0	1	0	LAD	3	0	5	1	0	4.99	161	44.56	6.44	4.27	1.72	0.37	197	10.6	41.6	42.5	0.45	2.48256	0	0.90929	114.535	4.74088	4.64865	1.53658	489.064
1	71	1	1	26.57	1	1	1	1	0	0	0	1	1	1	1	0	1	0	0	1	1	0	0	RCA	3	0	8	1	1	3.1	107	46.4	9.42	6.2	1.91	1.14	237	9.93	27.33	10.35	0.81	3.24607	1	1.17745	124.084	4.82096	1.67544	0.516075	769.319
1	55	0	0	32.66	1	1	0	1	0	0	0	1	0	1	1	0	0	1	0	1	0	0	1	LAD	3	0	4	1	0	4.37	142.2	42.96	8.52	5.25	2.5	0.63	264.4	12.7	39.95	1.9	1.6855	2.1	0	0.741937	105.76	4.66117	3.96825	1.37833	555.24
0	75	1	1	26.45	1	1	1	1	0	0	0	1	1	1	1	0	0	0	1	0	0	1	0	LAD	3	0	12	1	1	4.06	130.5	43.85	8.08	4.86	2.24	0.85	160.5	11.4	36.85	17.6	0.915	2.16964	0	0.774563	71.6518	4.27182	2.63529	0.968995	348.228
0	66	1	1	24.09	0	1	0	1	0	0	0	1	0	1	1	1	1	0	1	0	0	1	0	LAD	3	0	11	1	1	4.54	136.5	40.8	6.19	5.06	0.54	0.55	154.5	14.1	40.3	40.9	1.08	9.37037	1	2.23755	286.111	5.65638	0.981818	-0.0183491	1447.72
1	56	0	0	27.43	1	1	0	1	0	0	0	1	0	1	1	0	0	1	0	1	0	0	1	LAD	3	0	9	1	1	4.53	141	40.1	7.94	4.56	2.27	0.73	344	11.2	41.6	47.5	0.3	2.00881	0	0.697543	151.542	5.02086	3.10959	1.13449	691.031
1	66	1	1	29.05	1	1	0	1	0	0	0	1	0	1	1	0	1	1	0	0	0	1	0	RCA	3	0	4	1	0	5.48	169	44.9	12.31	9.66	1.8	0.82	147	9.6	39.5	9.5	0.82	5.36667	1	1.68021	81.6667	4.40265	2.19512	0.786238	788.9
1	60	0	1	29.39	1	1	0	1	0	0	0	1	0	1	1	0	0	1	0	1	0	0	1	LAD	3	0	11	1	1	4.2	134	43.8	6.83	3.17	2.96	0.62	142	11.5	43.05	32	1.19	1.07095	0	0.0685423	47.973	3.87064	4.77419	1.56323	152.074
0	87	1	1	26.67	1	0	0	1	0	0	0	1	0	0	0	0	0	0	0	0	0	1	0	LAD	3	0	6	1	0	4.4	129	38.7	8.77	5.85	1.83	0.76	279	13.9	38.3	23.7	0.99	3.19672	1	1.16213	152.459	5.0269	2.40789	0.878753	891.885
1	60	0	1	24.68	0	0	0	1	0	0	0	1	0	0	0	0	0	1	0	1	1	0	0	RCA	2	1	12	1	1	4.55	140	38.4	6.21	3.71	1.53	0.61	172	14.9	46.1	45.3	1.01	2.42484	0	0.885764	112.418	4.72223	2.5082	0.919564	417.072
1	43	0	0	25.47	1	0	0	1	0	0	0	1	0	0	0	0	0	0	1	0	0	1	0	LAD	3	0	12	1	1	5.06	158	38.6	13.93	11.48	1.28	0.97	223	11.1	41.1	44.5	0.45	8.96875	1	2.19375	174.219	5.16031	1.31959	0.277319	2000.03
0	76	1	1	22.31	0	0	1	1	0	0	0	1	1	0	0	0	1	0	0	0	0	1	0	LAD	3	0	6	1	0	4.14	125	44.8	6.77	4.07	1.92	0.64	257	11.55	39.05	43.35	1.09	2.11979	0	0.751318	133.854	4.89675	3	1.09861	544.786
1	67	1	1	23.88	0	0	0	1	0	0	0	1	0	0	0	1	0	0	0	1	1	0	0	RCA	3	0	10	1	1	4.07	138	40.9	8.74	6.31	1.59	0.7	221	13.3	43.4	11.1	0.6005	3.96855	1	1.3784	138.994	4.93443	2.27143	0.820409	877.05
0	72	1	1	25.51	1	1	0	1	0	0	0	1	0	1	1	1	1	0	0	0	0	1	0	LAD	1	1	5	1	0	5.16	160.33	40.4	7.75	5.41	1.49	0.78	286.67	10.2	41.9	9.4	0.341	3.63087	1	1.28947	192.396	5.25956	1.91026	0.647237	1040.86
0	68	1	1	24.34	0	1	0	1	0	0	0	1	0	1	1	0	0	0	1	0	0	1	0	LAD	3	0	2	0	0	5.43	165	38.5	15.76	13.84	1.13	0.74	260	12.8	40.2	13.44	0.35	12.2478	1	2.50535	230.088	5.43846	1.52703	0.423323	3184.42
1	67	1	1	23.39	0	1	0	1	0	0	0	1	0	1	1	1	0	0	1	0	0	1	0	LAD	3	0	11	1	1	4.52	129.5	41.05	6.82	4.19	1.9	0.65	210.5	11.6	39.566	36.1	0.996	2.20526	0	0.790847	110.789	4.70763	2.92308	1.07264	464.208
1	66	1	1	24.34	0	0	0	1	0	0	0	1	0	0	0	1	0	0	0	0	0	1	0	LAD	3	0	6	1	0	3.95	115	43.1	7.88	5.54	1.66	0.59	223	11.95	36.8	9.8	0.723	3.33735	1	1.20518	134.337	4.90035	2.81356	1.03445	744.229
1	69	1	1	30.12	1	0	1	1	1	1	0	1	1	0	0	0	0	1	0	1	1	0	0	LAD	3	0	6	1	0	3.95	137	37.3	10.03	8.14	0.92	0.48	160	10.8	38.9	8.2	0.13	8.84783	1	2.18017	173.913	5.15856	1.91667	0.650588	1415.65
1	53	0	0	24.22	0	1	0	1	0	0	0	1	0	1	1	1	0	0	0	0	0	1	0	RCA	3	0	5	1	0	5.44	168.33	39.07	11.6	9.15	1.51	0.84	246	11.57	42.23	19	1.328	6.0596	1	1.80164	162.914	5.09322	1.79762	0.586463	1490.66
0	59	0	0	29.39	1	0	0	1	0	0	0	1	0	0	0	0	0	1	0	0	0	1	0	LAD	3	0	10	1	1	4.67	144	42.5	6.41	3.83	1.84	0.55	220	11.6	42.7	86.5	0.335	2.08152	0	0.733099	119.565	4.78386	3.34545	1.2076	457.935
1	59	0	0	27.31	1	0	0	1	0	0	0	1	0	0	0	0	0	1	0	1	1	0	0	LAD	3	0	12	1	1	4.75	140	42.8	11.56	9.6	1.19	0.37	261	10.4	29.2	12.7	0.21	8.06723	1	2.08781	219.328	5.39057	3.21622	1.16821	2105.55
1	66	1	1	27.06	1	0	0	1	0	0	0	1	0	0	0	1	0	0	1	1	0	0	1	LAD	3	0	5	1	0	3.78	115	46.85	10.63	8.51	1.08	0.91	211.75	13.85	32.7	7.7	1.975	7.87963	1	2.06428	196.065	5.27845	1.18681	0.171272	1668.51
0	79	1	1	24.34	0	0	0	1	0	0	0	1	0	0	0	0	1	0	0	0	0	1	0	LAD	2	1	12	1	1	4.53	141.5	41.75	13.61	9.71	1.96	1.54	359.5	9.8	40.2	42.4	1.015	4.95408	1	1.60021	183.418	5.21177	1.27273	0.241162	1780.99
0	72	1	1	24.69	0	1	0	1	0	0	0	1	0	1	1	0	0	1	0	0	0	1	0	LCX	3	0	4	1	0	4.99	147	40.55	11.11	7.77	2.22	1	294	13.2	39.45	19.9	1.94	3.5	1	1.25276	132.432	4.88607	2.22	0.797507	1029
0	65	1	1	22.89	0	0	1	1	0	0	0	1	1	0	0	1	0	0	0	0	0	1	0	LAD	3	0	10	1	1	4.2	130.5	42.5	6.82	4.51	1.29	0.55	288.5	12.35	39.25	23.5	0.332	3.49612	1	1.25165	223.643	5.41005	2.34545	0.852479	1008.63
0	58	0	0	24.51	0	0	0	1	0	0	0	1	0	0	0	0	0	1	0	0	0	1	0	LAD	3	0	6	1	0	4.75	144	40.05	7.39	4.97	1.49	0.71	265.5	16.05	45	10.65	0.49	3.33557	1	1.20464	178.188	5.18284	2.09859	0.741266	885.594
1	46	0	0	26.71	1	1	1	1	0	1	0	1	1	1	0	0	0	1	0	0	0	1	0	RCA	3	0	8	1	1	3.69	114	51.7	9.64	8.22	0.78	0.33	171	16.2	35	58.35	0.95	10.5385	1	2.35503	219.231	5.39012	2.36364	0.860201	1802.08
0	68	1	1	26.67	1	1	0	1	0	0	0	1	0	0	0	0	0	1	0	0	0	1	0	LAD	3	0	8	1	1	4.2	139	41	5.41	3.35	1.31	0.61	264	10.9	41.2	13.8	0.35	2.55725	0	0.938933	201.527	5.30592	2.14754	0.764323	675.115
1	50	0	0	26.4	1	0	1	1	0	0	0	1	1	0	0	1	0	0	0	1	0	0	1	LAD	3	0	9	1	1	3.9	117	43.1	14.61	12.17	1.58	0.32	182	11.6	35.6	12.49	0.21	7.70253	1	2.04155	115.19	4.74658	4.9375	1.59686	1401.86
1	58	0	0	26.57	1	0	0	1	0	0	0	1	0	0	0	1	0	0	1	1	0	0	1	LAD	3	0	12	1	1	4.62	143	47.8	10.81	6.73	2.99	1.03	289	12.5	38.5	8.45	0.13	2.25084	0	0.811302	96.6555	4.57115	2.90291	1.06571	650.492
1	74	1	1	25.1	1	0	0	1	0	0	0	1	0	0	0	0	1	0	0	0	0	1	0	LAD	3	0	4	1	0	4.62	143	45.7	10.81	6.73	2.99	1.03	289	11.8	37.4	8.45	0.13	2.25084	0	0.811302	96.6555	4.57115	2.90291	1.06571	650.492
1	72	1	1	24.49	0	1	0	1	0	0	0	1	0	1	1	0	0	1	0	1	1	0	0	LAD	3	0	12	1	1	4.42	136.33	42.8	8.6	4.93	2.8	0.73	296	11.47	37.766	10.45	0.514	1.76071	0	0.56572	105.714	4.66074	3.83562	1.34433	521.171
0	58	0	0	26.03	1	1	0	1	0	0	0	1	0	1	1	0	1	0	0	0	0	1	0	LAD	3	0	7	1	1	4.19	128	41.1	8.87	6.1	1.89	0.82	156	20	39.9	4.3	1.15	3.22751	1	1.17171	82.5397	4.41328	2.30488	0.835028	503.492
1	45	0	0	23.94	0	0	1	1	0	0	0	1	1	0	0	0	0	0	1	1	0	0	1	LAD	3	0	6	1	0	4.31	141	41.7	8.14	5.76	1.64	0.69	190	10.5	34.2	12.8	0.28	3.5122	1	1.25624	115.854	4.75233	2.37681	0.86576	667.317
1	45	0	0	24.44	0	1	1	1	0	0	0	1	1	1	1	1	0	0	0	1	0	0	1	LAD	3	0	10	1	1	4.49	138	41.2	5.58	3.43	1.45	0.47	199	11.5	38.2	1.52	0.217	2.36552	0	0.860997	137.241	4.92174	3.08511	1.12659	470.738
1	56	0	0	27.64	1	1	0	1	0	0	0	1	0	1	1	0	0	1	0	0	0	1	0	RCA	3	0	5	1	0	4.43	130.5	40	8.14	5.94	1.39	0.64	349.5	9.3	33.7	64	0.297	4.27338	1	1.45241	251.439	5.5272	2.17188	0.775591	1493.55
1	55	0	0	25.1	1	1	1	1	0	0	0	1	1	1	1	1	1	0	0	0	0	1	0	RCA	3	0	6	1	0	6.07	165.5	36.95	6.89	3.56	2.3	0.8	235	13.5	48.9	19.8	1.21	1.54783	0	0.436851	102.174	4.62668	2.875	1.05605	363.739
0	71	1	1	27.12	1	1	0	1	0	0	0	1	0	1	1	0	0	1	0	0	0	1	0	LAD	3	0	6	1	0	3.47	108	43.1	6.95	4.79	1.49	0.63	217.2	13.22	35.33	4.9	1	3.21477	1	1.16775	145.772	4.98204	2.36508	0.860812	698.247
1	47	0	0	28.01	1	1	1	1	1	1	0	1	1	1	1	0	0	0	1	0	0	1	0	LAD	3	0	8	1	1	5.37	165.67	38.4	8.63	6.42	1.56	0.55	287.33	12.97	46.1	10.63	0.74	4.11538	1	1.41473	184.186	5.21595	2.83636	1.04252	1182.47
0	85	1	1	25.5	1	1	0	1	0	0	0	1	0	1	1	0	0	1	1	0	0	1	0	LAD	3	0	11	1	1	4.11	126	45	5.58	3.98	0.91	0.53	289	10.1	39.4	11.5	0.5	4.37363	1	1.47559	317.582	5.76074	1.71698	0.540568	1263.98
0	85	1	1	22.34	0	1	0	1	0	0	0	1	0	1	1	0	1	0	0	0	0	1	0	LAD	3	0	7	1	1	5.09	153	42	6.07	3.9	1.26	0.69	220	11.95	39.4	32.4	0.16	3.09524	1	1.12986	174.603	5.16252	1.82609	0.602175	680.952
1	51	0	0	22.89	0	1	0	1	0	0	0	1	0	1	1	0	0	1	0	0	0	1	0	LAD	3	0	11	1	1	4.3	139.5	40.55	6.77	4.42	1.8	0.5	279.5	10.55	45.1	12.8	0.69	2.45556	0	0.898353	155.278	5.04522	3.6	1.28093	686.328
1	61	0	1	30.07	1	1	1	1	1	1	0	1	1	0	0	0	0	1	1	0	0	1	0	LAD	1	1	6	1	0	4.22	123.86	44.83	8.79	6.61	1.54	0.59	294.57	11.19	37.8	25.8	0.99	4.29221	1	1.4568	191.279	5.25373	2.61017	0.959415	1264.36
1	76	1	1	26.44	1	0	0	1	0	0	0	1	0	0	0	0	0	0	0	0	0	1	0	LAD	3	0	12	1	1	4.45	133	42.7	16.31	13.32	2.37	0.5	379	10.4	39.6	11.23	0.2	5.62025	1	1.72638	159.916	5.07465	4.74	1.55604	2130.08
1	54	0	0	25.15	1	1	0	1	0	0	0	1	0	1	1	1	0	0	0	0	0	1	0	LAD	3	0	6	1	0	4.2	122.67	43.13	7.16	4.64	1.72	0.6	237.67	10.4	29.7	78	1.576	2.69767	0	0.99239	138.18	4.92856	2.86667	1.05315	641.156
0	65	1	1	31.38	1	0	0	1	0	0	0	1	0	0	0	0	0	0	1	0	0	1	0	LAD	2	1	12	1	1	4.84	135	50.43	10.61	7.15	2.63	0.65	307	15.93	46.15	18.1	1.21	2.71863	0	1.00013	116.73	4.75986	4.04615	1.39777	834.62
1	40	0	0	30.48	1	0	1	1	0	0	0	1	1	0	0	1	0	0	0	0	0	1	0	RCA	3	0	4	1	0	4.69	146.33	43.33	6.32	3.47	2.21	0.53	217.33	13.1	43.4	10.9	0.45	1.57014	0	0.451162	98.3394	4.58842	4.16981	1.42787	341.238
1	40	0	0	28.4	1	1	0	1	0	0	0	1	0	1	1	0	0	0	1	0	0	1	0	RCA	3	0	2	0	0	3.94	113	48.1	5.49	3.16	1.67	0.44	351	12.4	34.25	39	0.352	1.89222	0	0.637748	210.18	5.34796	3.79545	1.3338	664.168
0	60	0	1	27.64	1	1	1	1	0	0	0	1	1	1	1	0	1	0	1	0	0	1	0	LAD	3	0	7	1	1	4.88	163.5	48.2	12.42	9.52	1.77	1	310	10.85	42.1	11.6	0.47	5.37853	1	1.68242	175.141	5.16559	1.77	0.57098	1667.34
1	39	0	0	24.8	0	0	1	1	0	0	0	1	1	0	0	0	0	1	0	1	0	0	1	LAD	3	0	2	0	0	4.05	130	42.5	9.96	8.32	0.99	0.6	145	8.9	39.8	10.22	0.18	8.40404	1	2.12871	146.465	4.98678	1.65	0.500775	1218.59
1	71	1	1	27.18	1	1	0	1	0	0	0	1	0	1	1	1	0	0	0	0	0	1	0	LAD	3	0	8	1	1	4.6	147	42.7	11.44	9.36	1.28	0.49	242	10.9	38.8	8.8	0.14	7.3125	1	1.98959	189.062	5.24208	2.61224	0.96021	1769.62
1	71	1	1	31.25	1	1	1	1	1	1	0	1	1	1	1	0	1	0	0	0	0	1	0	LAD	3	0	7	1	1	3.82	119	43.9	6.53	4.58	1.42	0.41	267	12.25	43.2	3.9	0.95	3.22535	1	1.17104	188.028	5.23659	3.46341	1.24225	861.169
1	50	0	0	29	1	1	0	1	0	0	0	1	0	1	1	0	0	0	1	1	0	0	1	LAD	3	0	7	1	1	5.09	147	38.9	7.67	6.33	0.88	0.28	226	11.6	45.36	17.6	0.8875	7.19318	1	1.97313	256.818	5.54837	3.14286	1.14513	1625.66
1	53	0	0	24.21	0	0	0	1	0	0	0	1	0	0	0	1	0	0	0	0	0	1	0	LAD	3	0	9	1	1	4.47	130	39.65	9.55	7.33	1.18	0.98	299.5	14.55	39.9	1.35	0.19	6.21186	1	1.82646	253.814	5.5366	1.20408	0.185717	1860.45
1	77	1	1	25.47	1	0	1	1	0	0	0	1	1	0	0	0	1	0	0	1	1	0	0	LAD	3	0	4	1	0	4.44	147.5	37.8	9.95	7.25	1.83	0.6	332	16.03	40.2	10.85	0.589	3.96175	1	1.37669	181.421	5.20082	3.05	1.11514	1315.3
1	74	1	1	28.4	1	1	0	1	0	0	0	1	0	1	1	0	0	1	0	0	0	1	0	LAD	3	0	10	1	1	4.28	134	43	6.28	4.05	1.58	0.47	193	11.1	40.25	10.25	0.81	2.56329	0	0.941292	122.152	4.80527	3.3617	1.21245	494.715
1	33	0	0	21.6	0	1	0	1	0	0	0	1	0	1	1	1	0	0	1	0	0	1	0	LAD	3	0	12	1	1	5.13	152	40.8	8.42	4.8	3.06	0.47	244	15.8	45.7	1.56	0.171	1.56863	0	0.450201	79.7386	4.37875	6.51064	1.87344	382.745
1	43	0	0	25.89	1	0	0	1	0	0	0	1	0	0	0	0	1	0	0	0	0	1	0	LAD	3	0	5	1	0	4.39	140	42.2	8.8	6.2	1.6	0.9	377	9	42.1	4.3	0.485	3.875	1	1.35455	235.625	5.46224	1.77778	0.575364	1460.88
1	49	0	0	27.64	1	0	1	1	0	0	0	1	1	0	0	0	0	0	1	1	0	0	1	LAD	3	0	2	0	0	4.68	138	37.4	10.09	7.04	2.2	0.71	243	12.7	43.5	4.3	0.27	3.2	1	1.16315	110.455	4.7046	3.09859	1.13095	777.6
1	50	0	0	26.73	1	0	0	1	0	0	0	1	0	0	0	1	0	0	0	1	0	0	1	LAD	3	0	10	1	1	3.95	119.5	45.15	14.33	10.68	2.43	1.1	344	10.35	38.2	6.63	0.965	4.39506	1	1.48048	141.564	4.95275	2.20909	0.792581	1511.9
1	57	0	0	20.76	0	1	1	1	0	0	0	1	1	1	1	0	0	0	1	1	1	0	0	RCA	3	0	5	1	0	5.3	160	40.6	10.66	7.38	2.48	0.62	328	12.15	43.65	26.3	0.84	2.97581	1	1.09052	132.258	4.88476	4	1.38629	976.065
1	48	0	0	29.3	1	0	0	1	0	0	0	1	0	0	0	1	0	0	0	0	0	1	0	LAD	3	0	8	1	1	5.03	152.67	37.43	6.77	4.17	1.86	0.48	265	9.23	41.5	5.5	0.13	2.24194	0	0.80734	142.473	4.95915	3.875	1.35455	594.113
1	71	1	1	31.11	1	1	0	1	0	0	0	1	0	1	1	0	1	0	0	0	0	1	0	LAD	3	0	6	1	0	4.42	151	45.4	9.37	5.52	2.69	0.71	230	12.2	40.05	10.33	0.63	2.05204	0	0.718837	85.5019	4.44854	3.78873	1.33203	471.97
1	48	0	0	31.77	1	1	1	1	0	0	0	1	1	1	1	0	0	0	1	1	0	0	1	RCA	3	0	1	0	0	4.58	136.5	43.9	5.58	3.52	1.56	0.41	226	14.3	40.9	21.1	0.268	2.25641	0	0.813775	144.872	4.97585	3.80488	1.33628	509.949
1	48	0	0	26.12	1	1	0	1	0	0	0	1	0	1	0	0	0	1	0	1	0	0	1	RCA	3	0	8	1	1	4.61	148	39	7.76	5.91	1.18	0.58	194	9.9	37	43.45	0.65	5.00847	1	1.61113	164.407	5.10234	2.03448	0.710242	971.644
1	54	0	0	24.98	0	1	1	1	0	0	0	1	1	1	1	1	0	0	0	1	0	0	1	LCX	1	1	12	1	1	4.61	148	45.4	8.84	6.11	1.81	0.67	258	12.3	45.2	4.6	0.65	3.37569	1	1.2166	142.541	4.95963	2.70149	0.993804	870.928
0	66	1	1	32.41	1	1	0	1	0	0	0	1	0	0	1	0	1	0	0	0	0	1	0	RCA	3	0	6	1	0	3.92	116.6	43.5	7.15	5.02	1.53	0.53	282.8	12.22	39.7	22	0.14	3.28105	1	1.18816	184.837	5.21947	2.88679	1.06015	927.88
0	70	1	1	25.39	1	1	1	1	1	1	1	1	1	1	1	0	0	1	0	0	0	1	0	LAD	2	1	7	1	1	4.38	137.33	41.6	8.59	5.78	1.7	0.86	250	11.6	36.4	11.4	1.581	3.4	1	1.22378	147.059	4.99083	1.97674	0.681451	850
0	71	1	1	25.4	1	1	0	1	0	0	0	1	0	1	1	1	0	0	0	0	0	1	0	LAD	2	1	1	0	0	5.08	160.5	39.45	7.57	5.67	1.39	0.43	165	15.1	40.95	45.5	0.232	4.07914	1	1.40589	118.705	4.77664	3.23256	1.17327	673.058
1	50	0	0	24.34	0	1	0	1	0	0	0	1	0	1	1	1	0	0	0	1	0	0	1	LAD	3	0	4	1	0	4.9	143.67	38.67	7.99	5.64	1.64	0.62	308.33	14.97	35.6	14.01	1.27	3.43902	1	1.23519	188.006	5.23647	2.64516	0.972732	1060.35
1	61	0	1	30.12	1	1	0	1	0	0	0	1	0	1	0	0	0	1	0	1	1	0	0	LAD	3	0	3	0	0	4.5	138	44.3	11.28	8.25	2.2	0.77	311	11.9	40.3	73.2	0.35	3.75	1	1.32176	141.364	4.95134	2.85714	1.04982	1166.25
1	55	0	0	24.84	0	1	0	1	0	0	0	1	0	1	1	1	0	0	1	1	0	0	1	LAD	3	0	2	0	0	4.28	137	46.3	6.93	5.19	1.1	0.49	115	10.8	44.25	1.4	0.43	4.71818	1	1.55142	104.545	4.64962	2.2449	0.80866	542.591
1	57	0	0	22.86	0	0	0	1	0	0	0	1	0	0	0	0	0	1	0	0	0	1	0	LAD	3	0	3	0	0	4.67	140.5	38.35	6.17	4.16	1.26	0.61	336.5	12.2	28.6	12.18	1.58	3.30159	1	1.1944	267.063	5.58749	2.06557	0.725408	1110.98
1	58	0	0	29.3	1	0	1	1	0	0	0	1	1	0	0	1	0	0	1	0	0	1	0	LAD	3	0	4	1	0	3.44	110	47.67	11.53	9.02	1.52	0.87	247.67	14.07	31.6	73	1.199	5.93421	1	1.78073	162.941	5.09339	1.74713	0.557972	1469.73
1	55	0	0	26.67	1	1	0	1	0	0	0	0	0	1	1	0	0	1	0	0	0	1	0	LAD	3	0	8	1	1	4.95	153	45.4	10.72	8.82	1.38	0.42	340	16.1	41.9	15.2	0.86	6.3913	1	1.85494	246.377	5.50686	3.28571	1.18958	2173.04
1	54	0	0	24.61	0	0	1	1	0	0	0	1	1	0	0	1	0	0	0	0	0	1	0	LAD	3	0	4	1	0	4.32	124.67	40	4.31	3.05	0.82	0.38	221.67	15.07	38.5	37.9	0.236	3.71951	1	1.31359	270.329	5.59964	2.15789	0.769133	824.504
1	43	0	0	24.8	0	1	0	1	0	0	0	1	0	1	1	0	0	1	0	1	0	0	1	LAD	3	0	5	1	0	5.01	162	41.7	14.17	9	4.02	0.94	220	13.17	45.95	2.1	0.415	2.23881	0	0.805943	54.7264	4.00235	4.2766	1.45316	492.537
1	68	1	1	28.55	1	0	1	1	0	0	0	1	1	0	0	0	0	1	0	1	1	0	0	LAD	3	0	2	0	0	4.12	138	45.4	10.02	6.28	2.69	0.9	281	16.3	39.1	12.21	0.2	2.33457	0	0.847829	104.461	4.64881	2.98889	1.0949	656.015
1	66	1	1	29.06	1	0	0	1	0	0	0	1	0	0	0	1	1	0	1	1	1	0	0	LAD	3	0	2	0	0	3.96	129	40.8	6.8	3.26	2.86	0.46	230	12.2	30	18.15	0.865	1.13986	0	0.130906	80.4196	4.38726	6.21739	1.82735	262.168
1	47	0	0	28.08	1	0	1	1	0	0	0	1	1	0	0	0	0	1	0	0	0	1	0	LAD	3	0	12	1	1	4.61	149	43	8.41	5.6	2.21	0.49	225.5	11.1	43.95	71.6	0.34	2.53394	0	0.929774	102.036	4.62533	4.5102	1.50634	571.403
1	58	0	0	26.04	1	0	0	1	0	0	0	1	0	0	0	1	0	0	0	0	0	1	0	LAD	3	0	6	1	0	4.3	122.5	42	5.97	3.74	1.13	0.72	301	10	37.4	40.7	1.25	3.30973	1	1.19687	266.372	5.58489	1.56944	0.450722	996.23
1	52	0	0	27.76	1	1	0	1	0	0	0	1	0	1	1	0	0	1	0	0	0	1	0	LAD	3	0	5	1	0	4.75	153	41.63	4.25	2.54	1.1	0.49	179	11.43	40.35	8	0.4805	2.30909	0	0.836854	162.727	5.09208	2.2449	0.80866	413.327
1	69	1	1	27.34	1	1	0	1	0	0	0	1	0	1	1	1	0	0	0	0	0	1	0	LAD	3	0	6	1	0	3.6	105	44.6	8.89	6.65	1.23	0.74	206.33	14.52	35.88	30.05	1.6064	5.4065	1	1.6876	167.748	5.12246	1.66216	0.508119	1115.52
0	49	0	0	25.61	1	0	0	1	0	0	0	1	0	0	0	0	0	1	0	0	0	1	0	LAD	3	0	12	1	1	4.49	134	42.3	9.78	6.8	2.18	0.7	239	10.05	40.6	5	0.238	3.11927	1	1.1376	109.633	4.69714	3.11429	1.136	745.505
1	63	0	1	28.04	1	1	1	1	0	0	0	1	1	1	1	0	0	0	1	1	1	0	0	RCA	3	0	2	0	0	3.8	128	41.1	7.86	5.46	1.64	0.65	196.2	14.68	43.8	53.65	1.047	3.32927	1	1.20275	119.634	4.78444	2.52308	0.925479	653.202
1	72	1	1	24.03	0	0	0	1	0	0	0	1	0	0	0	1	0	0	0	0	0	1	0	LAD	3	0	6	1	0	4.38	133	34.7	7.9	6.04	1.07	0.47	276	11.2	40.9	4.24	0.43	5.64486	1	1.73075	257.944	5.55274	2.2766	0.822681	1557.98
0	55	0	0	24.24	0	0	0	1	0	0	0	1	0	0	0	0	0	0	1	0	0	1	0	LAD	3	0	9	1	1	6.47	132	43.8	8.91	5.66	2.22	0.72	256	15.4	44.8	4.38	0.191	2.54955	0	0.935917	115.315	4.74767	3.08333	1.12601	652.685
1	65	1	1	25.86	1	1	0	1	0	0	0	1	0	1	1	0	0	0	1	1	0	0	1	LAD	3	0	12	1	1	4.17	130.5	43.4	8.77	6.14	1.68	0.81	303.5	10.35	39.3	9.03	0.5	3.65476	1	1.29603	180.655	5.19659	2.07407	0.729515	1109.22
1	57	0	0	25.8	1	1	0	1	0	0	0	1	0	1	1	0	0	1	0	0	0	1	0	LAD	3	0	7	1	1	3.98	126	42.55	8.08	6.06	1.5	0.46	181	16.95	43.1	16.65	0.8305	4.04	1	1.39624	120.667	4.79303	3.26087	1.18199	731.24
1	65	1	1	28.4	1	1	0	1	0	0	0	1	0	1	1	0	0	1	0	1	0	0	1	LAD	3	0	12	1	1	4.52	144.33	44.53	7.2	5.19	1.23	0.67	165.67	11.77	39.5	46.4	1.295	4.21951	1	1.43972	134.691	4.90298	1.83582	0.607492	699.047
1	48	0	0	25.69	1	1	0	1	0	0	0	1	0	1	1	1	0	0	0	0	0	1	0	LAD	3	0	3	0	0	4.4	143	40.3	9	6.3	2.03	0.51	267	11.4	44.3	10.6	0.59	3.10345	1	1.13251	131.527	4.87921	3.98039	1.38138	828.621
0	61	0	1	27.55	1	1	0	1	0	0	0	1	0	1	1	0	0	1	0	0	0	1	0	LAD	3	0	3	0	0	3.37	103.33	44.37	6.65	4.93	1.03	0.65	229.33	13.4	39.5	12.8	0.803	4.78641	1	1.56578	222.65	5.4056	1.58462	0.460342	1097.67
1	54	0	0	26.12	1	1	1	1	0	0	0	1	1	1	1	1	0	0	0	0	0	1	0	LAD	3	0	8	1	1	4.62	151	39.6	6.98	3.7	2.26	0.78	244	13	42.15	32.4	0.206	1.63717	0	0.492968	107.965	4.6818	2.89744	1.06383	399.469
0	80	1	1	27.55	1	0	0	1	0	0	0	1	0	0	0	0	0	1	0	0	0	1	0	LAD	3	0	4	1	0	4.7	147	49.2	11.79	7.8	2.88	1.02	226	10.7	38.95	43.775	1	2.70833	0	0.996333	78.4722	4.36274	2.82353	1.03799	612.083
0	68	1	1	24.8	0	1	0	1	0	0	0	1	0	1	1	0	0	1	0	0	0	1	0	LAD	3	0	8	1	1	4.25	136	51.9	15.76	11.49	2.79	1.06	347	10.9	39	4.3	1.17	4.11828	1	1.41544	124.373	4.82328	2.63208	0.967773	1429.04
0	70	1	1	30.76	1	1	1	1	1	1	0	1	1	1	1	1	0	0	0	0	0	1	0	LCX	3	0	5	1	0	4.2	139	37.6	7.13	5.63	1.08	0.34	194	11.2	43.15	13.9	0.26	5.21296	1	1.65115	179.63	5.1909	3.17647	1.15577	1011.31
1	55	0	0	20.57	0	0	0	1	0	0	0	1	0	0	0	0	1	0	1	1	1	0	0	RCA	3	0	12	1	1	4.69	145	40.4	14.9	12.93	1.01	0.93	239	12.6	40.2	9.12	0.18	12.802	1	2.5496	236.634	5.46651	1.08602	0.082521	3059.67
1	39	0	0	26.77	1	0	1	1	0	0	0	1	1	0	0	0	0	1	0	0	0	1	0	LAD	3	0	4	1	0	4.57	131.5	52.8	5.24	2.71	1.76	0.6	265.5	11.1	37.6	10.5	0.79	1.53977	0	0.431635	150.852	5.0163	2.93333	1.07614	408.81
0	68	1	1	29.14	1	0	0	1	0	0	0	1	0	0	0	1	0	0	0	0	0	1	0	LAD	3	0	1	0	0	4.55	144	47.2	10.08	7.48	1.46	0.63	180	14	39.1	11.2	0.2	5.12329	1	1.6338	123.288	4.81452	2.31746	0.840472	922.192
1	76	1	1	27.34	1	1	0	1	0	0	0	1	0	1	1	1	0	0	0	0	0	1	0	LAD	3	0	4	1	0	4.27	134	47.3	7.12	4.55	1.65	0.68	263	12.9	39.5	16.28	0.34	2.75758	0	1.01435	159.394	5.07138	2.42647	0.886438	725.242
1	58	0	0	30.27	1	0	0	1	0	0	0	1	0	0	0	1	0	0	1	1	1	0	0	LAD	3	0	12	1	1	5.56	157	39	7.89	5.19	1.56	0.97	281	12.8	41.7	11.12	1.75	3.32692	1	1.20205	180.128	5.19367	1.60825	0.475145	934.865
1	74	1	1	26.04	1	1	0	1	0	0	0	1	0	1	1	1	0	0	0	0	0	1	0	LAD	3	0	3	0	0	4.08	124.5	46.6	10.8	7.88	1.9	0.78	257	13.55	39.5	30.1	1.396	4.14737	1	1.42247	135.263	4.90722	2.4359	0.890315	1065.87
1	51	0	0	26.14	1	1	1	1	0	0	0	1	1	1	1	0	0	1	0	1	0	0	1	LCX	3	0	12	1	1	4.67	122	43.7	11.21	8.69	1.37	1.05	233	12.4	35.65	1.48	0.96	6.34307	1	1.84736	170.073	5.13623	1.30476	0.266021	1477.93
1	65	1	1	27.24	1	0	0	1	0	0	0	1	0	0	0	0	0	1	0	0	0	1	0	LAD	3	0	4	1	0	4.13	128	37.6	7.9	5.23	1.92	0.62	247	13.5	44.35	3.93	0.97	2.72396	0	1.00209	128.646	4.85706	3.09677	1.13036	672.818
1	80	1	1	22.31	0	1	0	1	0	0	0	1	0	1	1	0	0	0	1	0	0	1	0	LAD	3	0	3	0	0	4.2	121.17	41.9	11.04	9.07	1.16	0.61	325.08	15.41	31.56	17.05	0.91875	7.81897	1	2.05655	280.241	5.63565	1.90164	0.642716	2541.79
0	71	1	1	24.58	0	1	0	1	0	0	0	1	0	1	1	1	0	0	0	0	0	1	0	LAD	3	0	5	1	0	3.89	118.5	39.65	6.82	4.79	1.44	0.44	322	10.85	44.8	7.2	0.763	3.32639	1	1.20189	223.611	5.40991	3.27273	1.18562	1071.1
1	59	0	0	25.64	1	1	0	1	0	0	0	1	0	1	1	0	0	1	0	1	0	0	1	LAD	3	0	1	0	0	5.04	155	41.2	10.41	6.19	2.9	0.94	237	12.8	45.3	11.15	1.79	2.13448	0	0.758224	81.7241	4.40335	3.08511	1.12659	505.872
1	36	0	0	26.67	1	0	1	1	0	0	0	1	1	0	0	1	1	0	0	0	0	1	0	LAD	3	0	6	1	0	4.5	139	45.5	7.89	4.92	1.86	0.79	238	15.7	35.2	35.55	1.19	2.64516	0	0.972732	127.957	4.85169	2.35443	0.856299	629.548
0	62	0	1	23.12	0	0	0	1	0	0	0	1	0	0	0	1	0	0	0	1	1	0	0	LAD	3	0	12	1	1	4.99	154	41.65	9.39	6.56	1.54	0.85	224	12.63	39.95	10.05	0.78	4.25974	1	1.44921	145.455	4.97986	1.81176	0.594301	954.182
1	63	0	1	26.22	1	1	1	1	0	0	0	1	1	1	1	0	0	1	0	0	0	1	0	RCA	3	0	6	1	0	3.88	116	45.8	7.14	4.55	1.62	0.69	309	14.7	43.65	22.2	1	2.80864	0	1.0327	190.741	5.25092	2.34783	0.85349	867.87
1	62	0	1	24	0	0	0	1	0	0	0	1	0	0	0	1	0	0	1	0	0	1	0	RCA	3	0	8	1	1	4.89	152	50	10.27	7.56	1.75	0.89	295	12	42.4	1.54	0.33	4.32	1	1.46326	168.571	5.12736	1.96629	0.67615	1274.4
1	41	0	0	26.57	1	0	0	1	0	0	0	1	0	0	0	0	0	1	0	0	0	1	0	LAD	3	0	4	1	0	4.53	138.5	42.75	9.59	6.46	2.52	0.48	192.5	16.7	40.9	46	0.315	2.56349	0	0.94137	76.3889	4.33584	5.25	1.65823	493.472
0	66	1	1	24.68	0	0	0	1	0	0	0	1	0	0	0	0	0	0	1	0	0	1	0	LAD	3	0	1	0	0	4	120	41.7	8.01	6.28	1.14	0.54	228	13.85	42.8	2.05	0.217	5.50877	1	1.70634	200	5.29832	2.11111	0.747214	1256
1	63	0	1	26.44	1	0	1	1	0	0	0	1	1	0	0	0	0	1	0	1	0	0	1	LCX	2	1	5	1	0	4.57	127.5	41.58	9.34	7.21	1.63	0.38	245.75	14.78	38.9	10.47	0.126	4.42331	1	1.48689	150.767	5.01573	4.28947	1.45616	1087.03
0	82	1	1	31.46	1	1	0	1	0	0	0	1	0	1	1	1	0	0	0	0	0	1	0	LAD	3	0	4	1	0	5.21	149	40.4	11.39	9.94	1.02	0.33	389	16	46.7	8.98	0.17	9.7451	1	2.27676	381.373	5.94378	3.09091	1.12847	3790.84
1	81	1	1	26.71	1	0	0	1	0	0	0	1	0	0	0	0	0	1	0	0	0	1	0	LAD	3	0	6	1	0	5.59	162	36.1	9.61	6.59	2.08	0.65	224	8.8	38.95	41.75	1.0815	3.16827	1	1.15319	107.692	4.67928	3.2	1.16315	709.692
1	58	0	0	23.88	0	0	0	1	0	0	0	1	0	0	0	1	0	0	1	0	0	1	0	RCA	3	0	6	1	0	4.67	150	45.6	10.23	7.09	2.42	0.51	216.25	13.5	42.5	47.8	1.3975	2.92975	1	1.07492	89.3595	4.49267	4.7451	1.55711	633.559
1	64	0	1	30.45	1	0	0	1	0	0	0	1	0	0	0	1	0	0	0	0	0	1	0	LAD	2	1	12	1	1	4.43	143	42.4	9.36	6.59	2.13	0.49	279.5	16.55	38.4	13.1	1.45	3.0939	1	1.12943	131.221	4.87688	4.34694	1.46947	864.744
1	67	1	1	21.97	0	1	0	1	0	0	0	1	0	1	1	1	0	0	0	0	0	1	0	LAD	2	1	4	1	0	4.05	119.33	43.65	12.56	10.27	1.26	0.69	271.67	13.18	38.95	16.6	1.44	8.15079	1	2.09812	215.611	5.37348	1.82609	0.602175	2214.33
1	52	0	0	26.03	1	0	1	1	0	0	0	1	1	0	0	1	0	0	0	0	0	1	0	LAD	3	0	4	1	0	3.72	115	44	8.57	5.82	1.96	0.55	354.67	9.53	35.2	14.2	1.67	2.96939	1	1.08836	180.954	5.19824	3.56364	1.27078	1053.15
1	71	1	1	25.73	1	0	0	1	0	0	0	1	0	0	0	0	0	1	0	0	0	1	0	LAD	3	0	12	1	1	4.58	140	40.7	4.87	2.44	1.5	0.42	165	15	42.8	14.6	0.84	1.62667	0	0.486533	110	4.70048	3.57143	1.27297	268.4
1	53	0	0	23.74	0	0	0	1	0	0	0	1	0	0	0	0	0	0	1	1	0	0	1	LAD	3	0	8	1	1	4.12	127	42.5	10.25	8.91	0.89	0.34	156	13.4	38.6	23.7	0.4	10.0112	1	2.30371	175.281	5.16639	2.61765	0.962276	1561.75
1	43	0	0	24.12	0	0	1	1	0	0	0	1	1	0	0	0	1	0	0	0	0	1	0	LAD	3	0	3	0	0	5.24	156.5	42.3	6.17	4.74	0.9	0.45	180.75	13.95	42.85	24.9	0.82	5.26667	1	1.6614	200.833	5.30248	2	0.693147	951.95
0	67	1	1	28.26	1	0	0	1	0	0	0	1	0	0	0	1	0	0	0	0	0	1	0	LAD	3	0	12	1	1	4.92	152.5	38.75	6.45	4.52	1.17	0.55	194.5	13.3	43.85	26.5	0.115	3.86325	1	1.35151	166.239	5.11343	2.12727	0.754841	751.402
1	39	0	0	27.25	1	0	1	1	0	0	0	1	1	0	0	0	0	0	1	0	0	1	0	LAD	3	0	12	1	1	4.45	132.5	43.8	12	7.55	3.19	0.96	275.5	14.95	40.1	11.95	1.105	2.36677	0	0.861527	86.3636	4.45857	3.32292	1.20084	652.045
1	74	1	1	23.66	0	1	0	1	0	0	0	1	0	1	1	0	0	1	0	0	0	1	0	LAD	3	0	4	1	0	4.2	139	42.1	10.09	8.05	1.06	0.57	170	14	37.9	5.73	0.45	7.59434	1	2.0274	160.377	5.07753	1.85965	0.620388	1291.04
1	63	0	1	26.08	1	1	0	1	0	0	0	1	0	1	1	0	0	0	1	1	1	0	0	LAD	3	0	6	1	0	4.33	118.75	39.6	6.49	4.24	1.5	0.62	259.75	12.23	32.3	15.3	0.833	2.82667	0	1.0391	173.167	5.15425	2.41935	0.883501	734.227
1	60	0	1	24.8	0	0	1	1	0	0	0	1	1	0	0	1	0	0	0	0	0	1	0	LCX	3	0	3	0	0	4.28	141	46.6	7.19	5.33	1.37	0.38	260	9.8	43.2	15	0.88	3.89051	1	1.35854	189.781	5.24587	3.60526	1.28239	1011.53
1	43	0	0	26.85	1	1	1	1	0	0	0	1	1	1	1	0	0	1	1	1	0	0	1	LCX	2	1	2	0	0	4.09	122.67	47.57	10.68	8.33	1.35	0.82	135.67	15.43	36.8	8.25	1.87	6.17037	1	1.81976	100.496	4.61012	1.64634	0.498556	837.134
0	64	0	1	26.64	1	0	0	1	0	0	0	1	0	0	0	0	0	1	0	0	0	1	0	LAD	3	0	1	0	0	4.82	142	35.2	5.97	3.43	1.95	0.4	174	18.2	42.9	9.9	1.64	1.75897	0	0.564731	89.2308	4.49123	4.875	1.58412	306.062
0	63	0	1	26.37	1	0	0	1	0	0	0	1	0	0	0	0	1	0	0	0	0	1	0	LAD	3	0	5	1	0	5.92	179	46.8	9.63	7.38	1.62	0.54	238	13.9	42.3	34.5	0.44	4.55556	1	1.51635	146.914	4.98984	3	1.09861	1084.22
0	60	0	1	19.03	0	1	0	1	0	0	0	1	0	1	1	1	0	0	1	0	0	1	0	LAD	3	0	1	0	0	3.3	112.33	47.07	5.56	4.11	0.95	0.41	260	11.17	37	7.945	0.398	4.32632	1	1.46472	273.684	5.61197	2.31707	0.840305	1124.84
1	54	0	0	26.45	1	0	0	1	0	0	0	1	0	0	0	0	0	1	0	1	0	0	1	RCA	2	1	12	1	1	5.44	150	39.7	8.1	5.16	2.05	0.76	246	16.3	33	17.05	0.89	2.51707	0	0.923097	120	4.78749	2.69737	0.992277	619.2
1	54	0	0	27.04	1	0	0	1	0	0	0	1	0	0	0	0	0	1	1	1	0	0	1	RCA	2	1	12	1	1	4.44	144	39	7.16	4.68	1.57	0.78	251	10.8	41.2	9.3	0.194	2.98089	1	1.09222	159.873	5.07438	2.01282	0.699537	748.204
1	44	0	0	34.6	1	0	1	1	0	0	0	1	1	0	0	0	1	0	1	0	0	1	0	LAD	3	0	12	1	1	4.44	138.5	39.6	8.12	4.78	2.44	0.6	190.5	12.4	41.8	65	0.31	1.95902	0	0.672443	78.0738	4.35765	4.06667	1.40282	373.193
1	66	1	1	23.53	0	1	0	1	0	0	0	1	0	1	1	0	0	1	0	0	0	1	0	RCA	3	0	8	1	1	5.32	159	42.7	10.36	6.93	2.44	0.92	356	10.3	44	1.84	0.22	2.84016	1	1.04386	145.902	4.98293	2.65217	0.97538	1011.1
1	37	0	0	24.68	0	0	1	1	0	0	0	1	1	0	0	1	0	0	0	0	0	1	0	LAD	3	0	6	1	0	5	146.2	40.24	9.57	6.97	1.59	0.79	249.8	13.38	30.1	15.96	1.668	4.38365	1	1.47788	157.107	5.05693	2.01266	0.699456	1095.04
1	56	0	0	25.51	1	0	0	1	0	0	0	1	0	0	0	1	0	0	0	1	0	0	1	LAD	3	0	11	1	1	4.4	131	39.85	7.13	4.79	1.71	0.48	267	13.1	38.9	14.7	0.37	2.80117	0	1.03004	156.14	5.05076	3.5625	1.27046	747.912
1	67	1	1	24.34	0	0	0	1	0	0	0	1	0	0	0	0	0	0	1	0	0	1	0	LAD	3	0	9	1	1	4.96	152	40.5	11.11	8.63	1.6	0.79	379.5	10.3	44.4	35.5	1.29	5.39375	1	1.68524	237.188	5.46885	2.02532	0.705726	2046.93
0	47	0	0	30.07	1	0	0	1	0	0	0	1	0	0	0	0	1	0	0	0	0	1	0	LAD	3	0	11	1	1	4.66	158	40.9	11	9.13	1.25	0.56	181	11.77	41.3	22.6	0.38	7.304	1	1.98842	144.8	4.97535	2.23214	0.802962	1322.02
1	81	1	1	31.38	1	1	1	1	0	0	0	1	1	1	1	1	1	0	0	0	0	1	0	RCA	3	0	2	0	0	4.89	145	40.9	12.33	8.35	3.08	0.5	240	14.1	38	25.2	0.41	2.71104	0	0.997332	77.9221	4.35571	6.16	1.81808	650.649
1	81	1	1	24.98	0	1	0	1	0	0	0	1	0	1	1	0	0	0	1	0	0	1	0	RCA	3	0	2	0	0	5.44	150	40.7	7.98	4.37	2.95	0.46	274	15.1	42.5	20.2	0.35	1.48136	0	0.392958	92.8814	4.53132	6.41304	1.85833	405.892
1	59	0	0	25.39	1	1	0	1	0	0	0	1	0	1	1	1	0	0	1	0	0	1	0	LAD	3	0	2	0	0	4.74	145	42.5	4.67	2.74	1.44	0.38	247	11.7	39.4	13	0.199	1.90278	0	0.643315	171.528	5.14475	3.78947	1.33223	469.986
1	56	0	0	25.4	1	1	0	1	0	0	0	1	0	1	1	1	0	0	0	1	0	0	1	RCA	3	0	4	1	0	5.77	156.5	36.9	6.5	4.25	1.53	0.45	316	10.75	45.4	2.7	1.56	2.77778	0	1.02165	206.536	5.33047	3.4	1.22378	877.778
1	60	0	1	26.44	1	1	1	1	0	0	0	0	1	1	1	0	0	1	0	0	0	1	0	LAD	3	0	2	0	0	4.58	127.67	45	7.78	4.64	2.16	0.84	270.33	12.07	42.55	7.7	0.885	2.14815	0	0.764606	125.153	4.82954	2.57143	0.944462	580.709
0	64	0	1	30.45	1	1	0	1	0	0	0	1	0	1	1	0	1	0	0	0	0	1	0	LAD	3	0	7	1	1	4.28	137	46.6	12.21	7.86	3.63	0.68	289	14	38.6	13.4	0.35	2.16529	0	0.772554	79.6143	4.37719	5.33824	1.6749	625.769
0	65	1	1	21.97	0	1	1	1	0	0	0	1	1	1	1	0	0	0	1	0	0	1	0	LAD	3	0	5	1	0	4.83	157.5	43	9.79	7.39	1.19	1.09	320.5	11.9	35.25	30.46	1.78	6.21008	1	1.82617	269.328	5.59593	1.09174	0.0877756	1990.33
1	57	0	0	26.85	1	1	0	1	0	0	0	1	0	1	1	1	0	0	0	0	0	1	0	LAD	3	0	4	1	0	4.98	140.75	40.8	5.58	3.58	1.28	0.58	163.75	19.73	41.65	3.185	0.4105	2.79688	0	1.0285	127.93	4.85148	2.2069	0.791587	457.988
1	61	0	1	26.45	1	0	0	1	0	0	0	1	0	0	0	0	0	1	0	1	1	0	0	LAD	3	0	5	1	0	3.24	110	47	5.42	3.52	1.33	0.44	107	12.4	44.1	62	0.327	2.64662	0	0.973282	80.4511	4.38765	3.02273	1.10616	283.188
1	46	0	0	27.04	1	1	0	1	0	0	0	1	0	1	1	1	0	0	0	0	0	1	0	LAD	3	0	4	1	0	4.35	130	43.2	7.72	5.03	1.89	0.58	255.33	14.43	50	24.7	0.436	2.66138	0	0.978843	135.095	4.90598	3.25862	1.1813	679.529
1	47	0	0	29.14	1	1	0	1	0	0	0	1	0	1	1	0	0	0	1	1	0	0	1	LAD	3	0	4	1	0	4.36	133	40.8	9.4	6.91	1.92	0.51	265	11	37.7	18.9	0.34	3.59896	1	1.28064	138.021	4.9274	3.76471	1.32567	953.724
1	64	0	1	25.02	1	1	1	1	0	0	0	1	1	1	1	1	0	0	0	1	1	0	0	LAD	3	0	6	1	0	5.05	154	48.05	15.52	13.91	1.09	0.42	173	9.8	43.4	19.5	0.34	12.7615	1	2.54643	158.716	5.06711	2.59524	0.953678	2207.73
1	42	0	0	27.43	1	0	0	1	0	0	0	1	0	0	0	1	0	0	0	0	0	1	0	RCA	3	0	4	1	0	3.78	116	49.8	10.99	8.4	1.81	0.54	224	14	39.2	9.13	0.18	4.64088	1	1.5349	123.757	4.81832	3.35185	1.20951	1039.56
0	84	1	1	30.04	1	1	0	1	0	0	0	1	0	1	1	0	0	1	0	0	0	1	0	LAD	3	0	3	0	0	4.72	146	42.1	7.08	4.97	1.64	0.39	238	12.3	40.7	5.8	1.005	3.03049	1	1.10872	145.122	4.97757	4.20513	1.4363	721.256
1	69	1	1	23.23	0	0	0	1	0	0	0	1	0	0	0	1	0	0	1	0	0	1	0	LCX	3	0	3	0	0	6.62	148	37	11.47	8.88	2.01	0.45	313.5	11	42.6	1.03	0.18	4.41791	1	1.48567	155.97	5.04966	4.46667	1.49664	1385.01
1	35	0	0	25.1	1	0	1	1	0	0	0	1	1	0	0	0	0	1	0	0	0	1	0	LAD	3	0	4	1	0	4.93	146.5	43.1	9.04	5.7	2.29	0.9	199	16.6	40	1.26	0.154	2.48908	0	0.911914	86.8996	4.46475	2.54444	0.933912	495.328
1	46	0	0	25.16	1	1	1	1	0	0	0	1	1	1	1	0	0	1	0	1	0	0	1	LAD	3	0	9	1	1	5.03	160	40.5	16.96	13.93	1.75	1.03	270	10.7	39.6	15.16	0.33	7.96	1	2.07443	154.286	5.03881	1.69903	0.530057	2149.2
0	62	0	1	29.14	1	0	0	1	0	0	0	1	0	0	0	0	0	1	1	0	0	1	0	LM	2	1	12	1	1	4.37	133.5	41.35	9.18	6.95	1.47	0.68	361.5	12.1	36.7	10.86	0.53	4.72789	1	1.55348	245.918	5.505	2.16176	0.770925	1709.13
1	64	0	1	28.41	1	0	0	1	0	0	0	1	0	0	0	1	0	0	0	1	1	0	0	RCA	3	0	7	1	1	4.81	144.33	40.1	7.24	5.18	1.34	0.63	196.33	14.6	40.5	6.25	0.15	3.86567	1	1.35214	146.515	4.98713	2.12698	0.754705	758.947
1	64	0	1	25.39	1	0	1	1	0	0	0	1	1	0	0	1	0	0	0	1	0	0	1	RCA	3	0	4	1	0	3.47	121.25	39	7.03	4.83	1.51	0.61	173.25	16.1	37.125	42	1.257	3.19868	1	1.16274	114.735	4.74263	2.47541	0.906406	554.171
1	54	0	0	26.26	1	1	1	1	0	0	0	1	1	1	0	0	0	1	1	0	0	1	0	LAD	3	0	7	1	1	4.12	144.33	46.97	8.12	5.37	2.01	0.6	248.67	12.33	34.9	23.7	0.717	2.67164	0	0.982693	123.716	4.81799	3.35	1.20896	664.357
0	69	1	1	25.02	1	0	0	1	0	0	0	0	0	0	0	0	0	1	0	0	0	1	0	LM	1	1	12	1	1	3.55	126	48.35	8.45	5.82	1.72	0.56	218	14.57	44.2	12.9	1.856	3.38372	1	1.21898	126.744	4.84217	3.07143	1.12214	737.651
0	75	1	1	27.76	1	1	1	1	0	0	0	1	1	1	0	1	0	0	0	0	0	1	0	RCA	3	0	4	1	0	5.24	166.33	47.37	8	5.35	1.6	0.89	332	17.03	44	41.9	0.233	3.34375	1	1.20709	207.5	5.33513	1.79775	0.586537	1110.12
1	66	1	1	23.51	0	1	0	1	0	0	0	1	0	0	1	0	0	1	0	1	1	0	0	LAD	3	0	3	0	0	4.76	136.5	47.6	10.27	7.8	1.6	0.79	91.25	16.48	44.8	10.76	0.4615	4.875	1	1.58412	57.0312	4.0436	2.02532	0.705726	444.844
0	60	0	1	25.73	1	1	0	1	0	0	0	1	0	1	1	1	1	0	0	0	0	1	0	LAD	3	0	4	1	0	5.1	151	36.45	12.66	10.91	1.26	0.45	209	15.9	44.3	13.5	0.35	8.65873	1	2.15857	165.873	5.11122	2.8	1.02962	1809.67
0	60	0	1	30.11	1	1	1	1	1	1	0	1	1	1	1	0	0	1	0	0	0	1	0	LAD	3	0	8	1	1	4.63	143	39.08	9.36	6.97	1.51	0.7	286.5	12.53	35.2	66.4	0.68	4.61589	1	1.52951	189.735	5.24563	2.15714	0.768785	1322.45
1	50	0	0	28.13	1	1	0	1	0	0	0	1	0	1	1	1	0	0	0	0	0	1	0	LAD	3	0	3	0	0	4.88	152.2	39.6	12.23	10.53	0.99	0.66	158	16.72	39.06	11.45	1.876	10.6364	1	2.36428	159.596	5.07265	1.5	0.405465	1680.55
1	50	0	0	23.63	0	1	1	1	0	0	0	1	1	1	1	0	0	1	0	0	0	1	0	LAD	3	0	10	1	1	4.43	132.33	44.7	6.35	4.1	1.65	0.39	272	12.57	44.4	45.65	0.4615	2.48485	0	0.910212	164.848	5.10503	4.23077	1.44238	675.879
1	43	0	0	22.09	0	1	0	1	0	0	0	1	0	1	1	0	0	0	1	1	0	0	1	LAD	3	0	2	0	0	4.2	125.5	37.8	12.63	10.32	1.38	0.71	331.17	12.28	37.58	72.5	1.748	7.47826	1	2.012	239.978	5.48055	1.94366	0.664574	2476.58
1	44	0	0	29.04	1	1	0	1	0	0	0	1	0	1	1	0	0	1	0	1	1	0	0	RCA	3	0	12	1	1	5.21	142	39.3	7.64	5.45	1.62	0.43	379	12.1	42.9	1.7	1.66	3.3642	1	1.21319	233.951	5.45511	3.76744	1.3264	1275.03
1	57	0	0	27.43	1	1	1	1	0	0	0	1	1	1	1	1	0	0	0	1	0	0	1	RCA	2	1	12	1	1	4.75	124	53.03	8.16	5.56	1.91	0.54	208	14.17	38.2	10.8	0.761	2.91099	1	1.06849	108.901	4.69043	3.53704	1.26329	605.487
1	56	0	0	26.93	1	0	0	1	0	0	0	1	0	0	0	1	0	0	0	1	0	0	1	LAD	3	0	4	1	0	4.38	155.5	44.5	7.89	5.11	1.46	0.82	183	13.83	41.75	44.2	1.097	3.5	1	1.25276	125.342	4.83105	1.78049	0.576887	640.5
1	77	1	1	16.53	0	1	0	1	0	0	0	1	0	1	1	0	1	0	0	0	0	1	0	RCA	3	0	11	1	1	4.11	127	46.8	6.68	4.07	2.01	0.52	271	12.6	38.3	10.1	0.562	2.02488	0	0.705508	134.826	4.90398	3.86538	1.35206	548.741
1	53	0	0	26.93	1	1	0	1	0	0	0	1	0	1	1	0	1	0	0	0	0	1	0	LAD	3	0	7	1	1	4.71	150	42.3	8.4	5.42	2.04	0.54	254	13.4	44.7	10.3	0.61	2.65686	0	0.977146	124.51	4.82438	3.77778	1.32914	674.843
0	72	1	1	28.84	1	1	0	1	0	0	0	1	0	1	1	1	0	0	0	0	0	1	0	LAD	3	0	5	1	0	4.13	120.67	42.67	6.62	4.31	1.64	0.53	198.33	15.03	41.2	84.35	0.34	2.62805	0	0.966242	120.933	4.79524	3.09434	1.12957	521.221
1	50	0	0	21.01	0	0	0	1	0	0	0	1	0	0	0	0	0	0	1	1	0	0	1	LAD	3	0	9	1	1	4.17	133	43.15	6.2	3.82	1.8	0.48	241	12.9	38.9	1.5	0.338	2.12222	0	0.752464	133.889	4.89701	3.75	1.32176	511.456
0	57	0	0	30	1	1	1	1	0	0	0	1	1	1	1	1	0	0	0	0	0	1	0	LAD	3	0	8	1	1	4.63	142.5	39.25	7.64	5.06	1.78	0.66	148	15.1	39.25	40.7	1.07	2.8427	1	1.04475	83.1461	4.4206	2.69697	0.992129	420.719
1	71	1	1	28.04	1	1	0	1	0	0	0	1	0	1	1	1	0	0	0	0	0	1	0	RCA	3	0	5	1	0	5.17	147.67	39.17	9.98	6.64	2.29	0.74	208.67	12.9	37.7	23	0.962	2.89956	1	1.06456	91.1223	4.5122	3.09459	1.12966	605.052
0	77	1	1	30.43	1	1	0	1	0	0	0	1	0	1	1	0	1	0	0	0	0	1	0	RCA	3	0	6	1	0	4.42	143.5	42.6	7.78	5.47	1.52	0.72	213.5	13.6	38.8	10	1.589	3.59868	1	1.28057	140.461	4.94493	2.11111	0.747214	768.319
1	64	0	1	27.72	1	0	1	1	0	0	0	1	1	0	0	1	0	0	1	0	0	1	0	LAD	3	0	5	1	0	4.67	148	43.3	8.72	6.93	1.31	0.38	185	17	42.13	14.6	1.068	5.29008	1	1.66583	141.221	4.95033	3.44737	1.23761	978.664
0	68	1	1	27.06	1	1	1	1	0	0	0	1	1	1	1	1	0	0	0	0	0	1	0	LAD	3	0	4	1	0	4.46	138	43.1	6.38	4.46	1.33	0.51	158	11.55	41.2	3.7	0.453	3.35338	1	1.20997	118.797	4.77742	2.60784	0.958523	529.835
1	44	0	0	30.44	1	0	0	1	0	0	0	1	0	0	0	0	0	0	1	1	0	0	1	LAD	3	0	8	1	1	4.49	149	40.95	7.6	4.99	1.95	0.58	164.5	10.8	44.1	2	1	2.55897	0	0.939607	84.359	4.43508	3.36207	1.21256	420.951
1	65	1	1	25.95	1	1	0	1	0	0	0	1	0	1	1	0	0	1	0	0	0	1	0	LAD	3	0	4	1	0	4.92	148.33	40.63	9.07	6.73	1.3	0.86	303.33	11.97	40.2	57.25	0.71	5.17692	1	1.64421	233.331	5.45246	1.51163	0.413187	1570.32
1	48	0	0	20	0	0	1	1	0	0	0	1	1	0	0	1	0	0	1	1	0	0	1	RCA	3	0	6	1	0	3.6	113	43.9	10.44	7.63	1.38	1.4	204.33	16.03	38	48.4	0.447	5.52899	1	1.71	148.065	4.99765	0.985714	-0.0143887	1129.74
1	63	0	1	30.04	1	1	0	1	0	0	0	1	0	1	1	0	1	0	0	1	1	0	0	LAD	2	1	12	1	1	4.55	130	36.8	6.81	4.49	1.71	0.46	276	12.2	40.2	14.8	0.136	2.62573	0	0.965359	161.404	5.08391	3.71739	1.31302	724.702
1	52	0	0	22.39	0	1	1	1	1	1	0	1	1	1	1	0	1	0	0	0	0	1	0	RCA	3	0	6	1	0	4.36	125.5	44.8	4.75	2.82	1.13	0.53	229	15	38.4	10.1	0.452	2.49558	0	0.914519	202.655	5.3115	2.13208	0.757096	571.487
1	78	1	1	21.22	0	1	1	1	0	0	0	1	1	1	1	0	0	1	0	0	0	1	0	LAD	3	0	5	1	0	4.27	128	44.9	7.63	5.31	1.25	0.83	307	9.7	37	9.55	1.5285	4.248	1	1.44645	245.6	5.5037	1.50602	0.409473	1304.14
1	46	0	0	25.86	1	0	0	1	0	0	0	1	0	0	0	1	0	0	0	0	0	1	0	LAD	3	0	5	1	0	3.63	121.5	38.9	6.56	4.23	1.42	0.81	196	10.6	38.55	21.2	1.75	2.97887	1	1.09155	138.028	4.92746	1.75309	0.561378	583.859
0	62	0	1	24.8	0	1	0	1	0	0	0	1	0	1	1	0	0	1	1	0	0	1	0	LAD	3	0	12	1	1	4.04	128	46.3	5.4	2.7	1.85	0.41	196	14.6	36.8	19.8	0.35	1.45946	0	0.378066	105.946	4.66293	4.5122	1.50678	286.054
1	47	0	0	25.71	1	0	0	1	0	0	0	1	0	0	0	1	0	0	0	1	0	0	1	LAD	3	0	12	1	1	4.29	120.5	42.45	7.04	5.61	0.91	0.47	310.5	9.85	40.75	13.4	1.13	6.16484	1	1.81886	341.209	5.83249	1.93617	0.660712	1914.18
0	73	1	1	24.73	0	1	0	1	0	0	0	1	0	1	1	1	0	0	1	0	0	1	0	LAD	3	0	6	1	0	4.43	126	41.15	8.76	7.15	0.95	0.61	180	13.45	35.9	10.25	1.83	7.52632	1	2.01841	189.474	5.24425	1.55738	0.443003	1354.74
0	69	1	1	30.36	1	1	0	1	0	0	0	1	0	1	1	0	0	0	1	0	0	1	0	LAD	3	0	12	1	1	4.85	148	38.5	8.57	5.02	2.38	0.71	180	13.25	42.1	14.625	0.393	2.10924	0	0.746329	75.6303	4.32586	3.35211	1.20959	379.664
1	38	0	0	24.02	0	0	0	1	0	0	0	1	0	0	0	0	1	0	0	1	0	0	1	LAD	3	0	5	1	0	4.12	138.33	48.6	6.49	4.36	1.5	0.59	192.33	12	40.3	60.35	1.053	2.90667	1	1.06701	128.22	4.85375	2.54237	0.933098	559.039
1	66	1	1	28.01	1	1	0	1	0	0	0	1	0	1	1	1	0	0	0	0	0	1	0	RCA	3	0	3	0	0	4.87	141	41.7	5.63	2.73	2.16	0.49	237	13.8	38.7	20.35	0.36	1.26389	0	0.234193	109.722	4.69795	4.40816	1.48346	299.542
1	64	0	1	24.58	0	0	0	1	0	0	0	1	0	0	0	0	0	1	0	1	1	0	0	LAD	3	0	11	1	1	3.92	118	46	10.03	7.09	1.44	0.83	201	11.3	36.6	12.55	0.21	4.92361	1	1.59404	139.583	4.93866	1.73494	0.550973	989.646
1	68	1	1	25.64	1	1	0	1	0	0	0	1	0	1	1	0	0	1	0	1	1	0	0	RCA	3	0	12	1	1	4.3	128.5	43.8	8.86	6.44	1.54	0.75	219.5	11.85	36.6	26.26	1.2	4.18182	1	1.43075	142.532	4.95957	2.05333	0.719464	917.909
0	65	1	1	23.66	0	1	0	1	0	0	0	1	0	1	1	0	1	0	0	0	0	1	0	LAD	3	0	4	1	0	4.5	140	42.9	5.58	3.48	1.48	0.4	223	12	42.2	1	1.2	2.35135	0	0.85499	150.676	5.01513	3.7	1.30833	524.351
0	69	1	1	25.3	1	0	1	1	0	0	0	1	1	0	0	1	0	0	0	0	0	1	0	LAD	3	0	5	1	0	4.81	145	41.1	9.98	5.7	2.8	1.14	356	12.5	37.35	11.2	0.454	2.03571	0	0.710847	127.143	4.84531	2.45614	0.898591	724.714
1	39	0	0	26.04	1	1	0	1	0	0	0	1	0	1	1	1	1	0	0	1	0	0	1	LAD	3	0	12	1	1	4.7	133	39.1	5.24	3.24	1.58	0.27	234	10	35.6	10.53	0.5	2.05063	0	0.718148	148.101	4.9979	5.85185	1.76676	479.848
1	47	0	0	27.24	1	1	0	1	0	0	0	1	0	1	1	0	1	0	0	0	0	1	0	LAD	3	0	3	0	0	4.48	126.5	41.6	7.4	5.62	1.14	0.55	177.5	12.5	42.7	28.8	1.43	4.92982	1	1.5953	155.702	5.04794	2.07273	0.728865	875.044
1	47	0	0	22.6	0	0	0	1	0	0	0	1	0	0	0	0	0	0	1	0	0	1	0	LM	3	0	12	1	1	5.13	155	39.3	6.27	3.5	1.85	0.52	162	13.6	40.5	5.5	0.94	1.89189	0	0.637577	87.5676	4.47241	3.55769	1.26911	306.486
1	60	0	1	24.68	0	1	0	1	0	0	0	1	0	1	1	1	0	0	1	0	0	1	0	RCA	3	0	4	1	0	3.96	119	39.7	7.22	4.65	1.79	0.55	250.5	11.8	36.5	15.23	0.338	2.59777	0	0.954652	139.944	4.94124	3.25455	1.18005	650.74
1	61	0	1	32.21	1	1	0	1	0	0	0	1	0	1	1	0	0	1	0	1	1	0	0	LAD	3	0	2	0	0	4.27	132.75	50.27	11.06	8.3	1.55	1.06	277	12.8	33.8	81.8	1.4348	5.35484	1	1.678	178.71	5.18576	1.46226	0.379986	1483.29
1	61	0	1	27.22	1	1	0	1	0	0	0	1	0	1	1	0	0	0	1	1	0	0	1	RCA	3	0	11	1	1	4.08	131.33	40.73	10.37	8.01	1.29	0.83	222.67	12.77	41	6.02	0.31	6.2093	1	1.82605	172.612	5.15105	1.55422	0.440972	1382.63
1	52	0	0	27.55	1	0	1	1	0	0	0	0	1	0	0	1	0	0	0	0	0	1	0	LAD	3	0	5	1	0	5.07	159	37.1	7.31	4.42	2.24	0.48	172	10.7	42.5	9.4	0.61	1.97321	0	0.679664	76.7857	4.34102	4.66667	1.54045	339.393
1	37	0	0	22.31	0	0	1	1	0	0	0	1	1	0	0	1	0	0	0	1	0	0	1	LAD	3	0	6	1	0	5.26	172	43.1	9.68	6.48	2.1	0.79	305	11.45	44.7	4.4	0.206	3.08571	1	1.12678	145.238	4.97837	2.65823	0.97766	941.143
1	37	0	0	25.22	1	0	0	1	0	0	0	1	0	0	0	0	1	0	1	1	0	0	1	LAD	3	0	11	1	1	3.24	110	39.1	6.42	4.14	1.64	0.52	248	13.9	44.6	10.8	0.33	2.52439	0	0.926	151.22	5.01873	3.15385	1.14862	626.049
0	71	1	1	22.27	0	0	0	1	0	0	0	1	0	0	0	0	0	0	0	0	0	1	0	LAD	3	0	4	1	0	5.38	163	43.93	10.33	8.64	1.04	0.59	163.33	12.2	40.03	35.1	0.203	8.30769	1	2.11718	157.048	5.05655	1.76271	0.566853	1356.9
1	71	1	1	25.65	1	0	0	1	0	0	0	1	0	0	0	0	1	0	0	0	0	1	0	LAD	3	0	5	1	0	4.88	147	44.9	9.72	6.28	2.23	1.13	202	14	38.7	10.9	0.77	2.81614	0	1.03537	90.583	4.50627	1.97345	0.679784	568.861
1	39	0	0	26.61	1	0	0	1	0	0	0	1	0	0	0	1	0	0	1	1	0	0	1	RCA	3	0	9	1	1	4.59	134	44.4	7.72	5.24	1.9	0.48	270	11.2	37.2	9.45	0.18	2.75789	0	1.01447	142.105	4.95657	3.95833	1.37582	744.632
0	74	1	1	26.3	1	1	0	1	0	0	0	1	0	1	1	0	0	1	0	0	0	1	0	LAD	3	0	8	1	1	5.34	155	40.2	13.86	10.89	1.62	1.28	345	11.8	47.3	16.1	0.34	6.72222	1	1.90542	212.963	5.36112	1.26562	0.235566	2319.17
1	62	0	1	18.37	0	0	0	1	0	0	0	1	0	0	0	1	0	0	1	0	0	1	0	LAD	3	0	2	0	0	5.36	155	40.7	7.56	4.37	2.22	0.54	222	13.6	43.7	46.8	1.05	1.96847	0	0.677256	100	4.60517	4.11111	1.41369	437
1	68	1	1	26.12	1	0	0	1	0	0	0	1	0	0	0	0	1	0	0	0	0	1	0	LAD	3	0	10	1	1	3.76	111.67	41.5	6.77	4.02	2.03	0.61	180.33	13.7	39.1	9.14	1.23	1.9803	0	0.683246	88.8325	4.48675	3.32787	1.20233	357.107
1	48	0	0	23.23	0	1	1	1	0	0	0	1	1	1	1	0	0	0	1	0	0	1	0	LAD	2	1	7	1	1	4.31	125	44.4	13.57	10.49	1.29	0.66	388.67	15.7	42.15	29.1	1.325	8.13178	1	2.09578	301.295	5.70809	1.95455	0.670158	3160.58
1	72	1	1	24.8	0	0	0	1	0	0	0	1	0	0	0	1	0	0	0	0	0	1	0	LAD	3	0	2	0	0	5.14	157	43	9.63	6.94	1.78	0.74	298.5	11.05	43.2	10.9	1.65	3.89888	1	1.36069	167.697	5.12216	2.40541	0.877718	1163.81
1	68	1	1	29.39	1	1	0	1	0	0	0	1	0	1	1	1	0	0	0	0	0	1	0	RCA	3	0	6	1	0	3.93	126.5	44	5.97	4.07	1.37	0.44	236.5	11.35	37.4	35.6	0.93	2.9708	1	1.08883	172.628	5.15114	3.11364	1.13579	702.595
1	38	0	0	26.37	1	1	1	1	1	1	0	1	1	1	1	0	0	0	1	0	0	1	0	LAD	3	0	4	1	0	4.71	134.5	46.5	9.81	7.05	1.76	0.89	232.5	11.65	42.15	3.7	0.91	4.00568	1	1.38771	132.102	4.88358	1.97753	0.681848	931.321
0	62	0	1	23.18	0	0	1	1	0	0	0	1	1	0	0	1	1	0	0	0	0	1	0	LAD	3	0	12	1	1	4.39	137	44.7	7.54	5.13	1.53	0.58	321.5	16.05	39.15	9.533	0.605	3.35294	1	1.20984	210.131	5.34773	2.63793	0.969995	1077.97
1	54	0	0	25.96	1	0	1	1	0	0	0	1	1	0	0	0	0	1	0	0	0	1	0	RCA	3	0	3	0	0	4.61	149	43.9	6.71	3.22	2	0.9	319.5	9.25	40.8	2.9	0.657	1.61	0	0.476234	159.75	5.07361	2.22222	0.798508	514.395
1	47	0	0	25.96	1	0	0	1	0	0	0	1	0	0	0	1	0	0	0	0	0	1	0	LAD	3	0	3	0	0	4.16	134.5	40.7	7.4	5.46	1.12	0.75	157.5	14.25	36.85	11.22	0.704	4.875	1	1.58412	140.625	4.9461	1.49333	0.401011	767.812
0	62	0	1	23.57	0	1	1	1	0	0	0	1	1	1	1	1	0	0	0	0	0	1	0	LAD	3	0	2	0	0	3.86	130	44.5	8.54	5.28	2.17	0.9	233.5	11.8	36.9	21.1	1.1895	2.43318	0	0.889199	107.604	4.67845	2.41111	0.880088	568.147
1	56	0	0	25.51	1	1	0	1	0	0	0	1	0	1	1	0	0	0	1	0	0	1	0	RCA	3	0	12	1	1	4.95	166	46.4	6.47	3.88	1.98	0.45	183.5	11.65	40.85	4.1	1.605	1.9596	0	0.672738	92.6768	4.52912	4.4	1.4816	359.586
1	56	0	0	28.44	1	1	1	1	0	0	0	1	1	1	0	0	0	1	0	0	0	1	0	RCA	3	0	6	1	0	5.61	163	41.9	8.67	5.57	2.34	0.53	310	11.3	46.05	4.1	0.71	2.38034	0	0.867244	132.479	4.88642	4.41509	1.48503	737.906
1	38	0	0	26.35	1	1	1	1	0	0	0	1	1	1	1	1	0	0	1	1	0	0	1	LAD	3	0	4	1	0	4.28	125	44.6	6.18	3.14	1.98	0.72	316	10.9	33.4	8.4	0.13	1.58586	0	0.461126	159.596	5.07265	2.75	1.0116	501.131
0	64	0	1	24.17	0	1	0	1	0	0	0	1	0	0	1	0	0	1	0	0	0	1	0	LAD	3	0	11	1	1	4.12	127	37.8	6.62	4.04	2.15	0.34	221	10.9	40.15	11.15	0.6	1.87907	0	0.630777	102.791	4.63269	6.32353	1.84428	415.274
1	58	0	0	24.98	0	1	0	1	0	0	0	1	0	1	1	1	0	0	0	0	0	1	0	LAD	3	0	11	1	1	4.98	149	46.5	8.02	5.35	2.13	0.48	282	12.5	47.8	26.5	1.415	2.51174	0	0.920975	132.394	4.88579	4.4375	1.49009	708.31
1	38	0	0	25.76	1	0	0	1	0	0	0	1	0	0	0	0	0	0	1	0	0	1	0	LAD	3	0	6	1	0	4.16	123	43.45	8.62	5.55	1.94	1.09	149	16.6	38.95	27.4	0.605	2.86082	1	1.05111	76.8041	4.34126	1.77982	0.57651	426.263
1	78	1	1	25.4	1	0	0	1	0	0	0	1	0	0	0	0	0	1	0	0	0	1	0	LAD	3	0	3	0	0	5.14	146.5	39.2	10.42	7.26	2.14	0.67	246.5	11.8	41.7	11.23	1.5	3.39252	1	1.22157	115.187	4.74656	3.19403	1.16128	836.257
1	61	0	1	20.76	0	0	0	1	0	0	0	1	0	0	0	0	0	0	1	0	0	1	0	LAD	3	0	11	1	1	5.4	159	38.6	5.63	4.09	1.01	0.4	236	10.4	38.65	15.4	0.547	4.0495	1	1.39859	233.663	5.45388	2.525	0.926241	955.683
0	66	1	1	23.37	0	1	0	1	0	0	0	1	0	1	1	1	0	0	0	0	0	1	0	LAD	3	0	5	1	0	4.67	148.5	42.4	7	5.42	0.91	0.62	187.5	12	38.2	3.95	0.9615	5.95604	1	1.78441	206.044	5.32809	1.46774	0.383725	1116.76
1	65	1	1	22.77	0	0	0	1	0	0	0	1	0	0	0	0	0	1	0	0	0	1	0	LAD	3	0	11	1	1	3.59	119	45.3	5.92	4.34	0.96	0.51	227	12.4	37.8	18	0.396	4.52083	1	1.5087	236.458	5.46577	1.88235	0.632523	1026.23
1	66	1	1	24.54	0	0	0	1	0	0	0	1	0	0	0	0	0	0	1	0	0	1	0	LAD	3	0	2	0	0	5.74	174	40.9	7.16	4.54	1.84	0.71	272	10	42.9	30	0.35	2.46739	0	0.903161	147.826	4.99604	2.59155	0.952256	671.13
1	57	0	0	23.53	0	1	0	1	0	0	0	1	0	1	1	1	0	0	0	1	1	0	0	LAD	3	0	10	1	1	3.48	119	38.1	7.14	4.17	1.87	1	173	10.5	36.2	20.6	0.35	2.22995	0	0.801978	92.5134	4.52735	1.87	0.625938	385.781
1	56	0	0	27.34	1	1	0	1	0	0	0	1	0	1	1	1	0	0	0	0	0	1	0	LAD	3	0	12	1	1	4.94	139.75	39.3	9.33	6.27	2.19	0.67	277.75	10.15	38.1	13.9	0.973	2.86301	1	1.05187	126.826	4.84282	3.26866	1.18438	795.202
1	67	1	1	26.12	1	1	0	1	0	0	0	1	0	1	1	0	0	0	1	1	1	0	0	RCA	3	0	11	1	1	4.05	126	42.33	9.03	6.44	1.73	0.59	222	15.6	40.15	10.86	0.449	3.72254	1	1.31441	128.324	4.85456	2.9322	1.07575	826.405
0	73	1	1	22.03	0	1	0	1	0	0	0	1	0	1	1	0	0	0	1	0	0	1	0	LAD	3	0	5	1	0	4.03	122	42.8	8.34	5.34	2.05	0.78	215	10.5	41.2	11.1	0.465	2.60488	0	0.957386	104.878	4.6528	2.62821	0.966301	560.049
1	68	1	1	24.97	0	1	0	1	0	0	0	1	0	1	1	1	1	0	0	0	0	1	0	LAD	3	0	11	1	1	5.08	153	41.3	9.44	6.92	1.38	1.01	207	12.2	38.5	53	0.298	5.01449	1	1.61233	150	5.01064	1.36634	0.312133	1038
1	52	0	0	25.65	1	0	1	1	0	0	0	1	1	0	0	0	0	1	0	0	0	1	0	LAD	3	0	4	1	0	4.22	136	45.7	4.41	2.76	0.98	0.57	191	15.8	40.5	9.7	0.72	2.81633	0	1.03543	194.898	5.27248	1.7193	0.541916	537.918
1	79	1	1	25.1	1	1	1	1	0	0	0	1	1	1	1	1	0	0	0	1	1	0	0	LCX	2	1	7	1	1	5.51	167	39.47	11.68	9.4	1.44	0.72	230	18.4	46.4	9	0.17	6.52778	1	1.87607	159.722	5.07344	2	0.693147	1501.39
1	56	0	0	29.86	1	0	0	1	0	0	0	0	0	0	0	1	0	0	0	0	0	1	0	RCA	3	0	1	0	0	3.96	118	44.4	6.51	4.25	1.4	0.71	185	13.5	35.1	26.3	1.1	3.03571	1	1.11045	132.143	4.88388	1.97183	0.678963	561.607
1	77	1	1	30.86	1	1	0	1	0	0	0	1	0	1	1	1	0	0	1	0	0	1	0	RCA	3	0	6	1	0	4.67	152.5	46.6	6.18	3.53	2.07	0.5	240.5	15.65	42.95	10.9	1.6	1.70531	0	0.533749	116.184	4.75517	4.14	1.4207	410.128
1	47	0	0	24.69	0	1	1	1	0	0	0	1	1	1	1	0	1	0	0	1	0	0	1	LAD	3	0	12	1	1	4.58	143	39.8	5.86	3.06	2.23	0.54	256	11.6	41.8	16.89	0.87	1.3722	0	0.316413	114.798	4.74318	4.12963	1.41819	351.283
1	48	0	0	23.24	0	0	0	1	0	0	0	1	0	0	0	1	0	0	1	1	0	0	1	LAD	3	0	6	1	0	3.14	104.67	51.5	9.17	6.82	1.64	0.55	253	11.07	34.1	9	1.0608	4.15854	1	1.42516	154.268	5.03869	2.98182	1.09253	1052.11
1	60	0	1	26.85	1	1	0	1	0	0	0	1	0	1	1	0	0	1	0	0	0	1	0	RCA	3	0	8	1	1	5.1	157	39.5	11.07	8.15	1.8	0.9	247.5	13.85	42.6	2.4	1.8	4.52778	1	1.51023	137.5	4.92362	2	0.693147	1120.62
1	58	0	0	21.95	0	0	0	1	0	0	0	0	0	0	0	0	0	0	0	1	0	0	1	LAD	3	0	8	1	1	4.97	152.5	42.8	8.06	5.98	1.24	0.75	314.5	11.1	40.4	68	0.29	4.82258	1	1.57331	253.629	5.53587	1.65333	0.502793	1516.7
1	62	0	1	25.16	1	0	0	1	0	0	0	1	0	0	0	1	0	0	0	1	1	0	0	LAD	2	1	7	1	1	5.38	163	42.15	8.51	6.26	1.36	0.53	245.5	16	46.4	9	0.98	4.60294	1	1.5267	180.515	5.19581	2.56604	0.942363	1130.02
1	67	1	1	27.24	1	1	1	1	0	0	0	1	1	1	1	1	0	0	1	0	0	1	0	LAD	3	0	2	0	0	4.24	134	48.2	13.52	10.02	2.34	1.1	259	10.6	40.7	5.3	1.65	4.28205	1	1.45443	110.684	4.70668	2.12727	0.754841	1109.05
0	71	1	1	24.86	0	1	0	1	0	0	0	1	0	1	1	0	1	0	0	0	0	1	0	LAD	3	0	6	1	0	4.57	137	38.85	9.2	6.2	1.89	0.88	381.5	10.9	37.3	10.06	1.14	3.28042	1	1.18797	201.852	5.30753	2.14773	0.76441	1251.48
1	81	1	1	28.06	1	1	0	1	0	0	0	1	0	1	1	0	0	0	1	0	0	1	0	LAD	3	0	3	0	0	4.27	136.33	43.37	9.81	6.7	1.78	0.98	262.33	13.67	41.1	5.7	1.267	3.76404	1	1.32549	147.376	4.99299	1.81633	0.596816	987.422
0	52	0	0	28.41	1	0	0	1	0	0	0	1	0	0	0	0	0	0	1	0	0	1	0	LAD	2	1	9	1	1	4.79	150.5	39.05	11.35	8.6	1.73	0.89	269.5	11.5	40.05	4	1.04	4.9711	1	1.60364	155.78	5.04845	1.94382	0.664655	1339.71
1	54	0	0	21.08	0	0	0	1	0	0	0	1	0	0	0	0	1	0	0	0	0	1	0	LAD	3	0	5	1	0	5.48	173.25	40.3	10.71	7.17	2.58	0.79	195.75	11.8	41.8	73.5	0.295	2.77907	0	1.02212	75.8721	4.32905	3.26582	1.18351	544.003
1	71	1	1	22.48	0	1	0	1	0	0	0	1	0	1	1	0	0	1	1	0	0	1	0	RCA	3	0	11	1	1	5.02	148	42.4	7.85	5.92	1.34	0.45	151	10.5	35.16	10.3	1.76	4.41791	1	1.48567	112.687	4.72461	2.97778	1.09118	667.104
0	78	1	1	24.84	0	1	0	1	0	0	0	1	0	1	1	0	0	0	1	0	0	1	0	LM	3	0	4	1	0	4.91	152	45.68	6.37	3.7	2.01	0.42	194	13	39.55	10.13	0.75	1.8408	0	0.610198	96.5174	4.56972	4.78571	1.56564	357.114
1	63	0	1	26.04	1	1	0	1	0	0	0	1	0	1	1	1	0	0	0	0	0	1	0	LAD	3	0	3	0	0	4.33	132	45.7	6.42	3.45	1.93	0.58	236	13.5	35.1	30.1	1.41	1.78756	0	0.580854	122.28	4.80631	3.32759	1.20225	421.865
1	49	0	0	24.34	0	1	0	1	0	0	0	1	0	1	1	0	0	1	0	1	0	0	1	LAD	3	0	6	1	0	4.76	146	36.15	9.29	6.13	2.21	0.85	325.5	9.8	35.7	51.2	0.206	2.77376	0	1.0202	147.285	4.99237	2.6	0.955511	902.857
0	69	1	1	26.57	1	0	0	1	0	0	0	1	0	0	0	0	0	0	1	0	0	1	0	LCX	3	0	7	1	1	4.99	142	41.3	6.21	3.5	2.15	0.34	227	14.1	40.7	59	0.304	1.62791	0	0.487295	105.581	4.65948	6.32353	1.84428	369.535
1	64	0	1	32.66	1	1	0	1	0	0	0	1	0	1	1	0	0	0	1	1	1	0	0	LAD	3	0	7	1	1	5.54	165	41.9	11.37	8.57	1.84	0.71	236	14.1	39.5	16.6	1.86	4.65761	1	1.5385	128.261	4.85407	2.59155	0.952256	1099.2
1	53	0	0	26.45	1	0	0	1	0	0	0	1	0	0	0	1	0	0	1	1	0	0	1	RCA	3	0	5	1	0	4.12	126	47.2	15.24	13.1	1.04	0.8	247	12.6	35.96	10.35	0.725	12.5962	1	2.53339	237.5	5.47017	1.3	0.262364	3111.25
1	37	0	0	24.09	0	1	0	1	0	0	0	1	0	1	1	0	0	1	0	1	0	0	1	LCX	3	0	5	1	0	4.04	128	41	16.14	13.5	1.64	0.8	247	10.8	31.9	12.2	0.2	8.23171	1	2.10799	150.61	5.01469	2.05	0.71784	2033.23
1	57	0	0	27.43	1	0	0	1	0	0	0	1	0	0	0	0	0	0	1	0	0	1	0	LAD	3	0	10	1	1	3.57	117	44.18	12.05	9.15	1.64	1.09	299.75	12.4	36.6	27.4	1.265	5.57927	1	1.71906	182.774	5.20825	1.50459	0.408519	1672.39
1	57	0	0	29.05	1	1	0	1	0	0	0	1	0	1	1	0	1	0	0	1	1	0	0	LAD	3	0	9	1	1	5.03	166	42.2	10.34	7.4	2.1	0.77	359	9.2	48.1	15.8	0.33	3.52381	1	1.25954	170.952	5.14139	2.72727	1.0033	1265.05
1	59	0	0	29.39	1	0	0	1	0	0	0	1	0	0	0	1	0	0	0	1	1	0	0	LAD	3	0	8	1	1	4.79	136	38.4	6.43	3.83	1.75	0.64	302	11.4	40.05	10.6	0.54	2.18857	0	0.783249	172.571	5.15081	2.73438	1.0059	660.949
0	53	0	0	26.67	1	0	1	1	0	0	0	1	1	0	0	0	0	0	1	0	0	1	0	LAD	3	0	1	0	0	4.77	149	43.1	12.65	8.79	2.69	1.09	279	9.1	39.5	65	0.32	3.26766	1	1.18407	103.717	4.64167	2.46789	0.903363	911.677
0	70	1	1	25.47	1	1	0	1	0	0	0	1	0	1	1	1	0	0	0	0	0	1	0	LCX	3	0	5	1	0	4.52	131.67	43.7	6.96	4.8	1.53	0.49	330.67	13.07	35.1	19.8	1.196	3.13725	1	1.14335	216.124	5.37585	3.12245	1.13862	1037.4
1	62	0	1	22.31	0	0	0	1	0	0	0	1	0	0	0	1	0	0	0	1	0	0	1	LAD	3	0	12	1	1	4.51	135.4	41.02	6.88	4.09	2.19	0.49	356.8	8.72	42.9	1.64	0.15	1.86758	0	0.624643	162.922	5.09327	4.46939	1.49725	666.353
1	71	1	1	23.88	0	1	0	1	0	0	0	1	0	1	1	0	0	0	1	1	1	0	0	LAD	3	0	12	1	1	4.58	142	41.6	7.36	4.91	1.85	0.44	169	16.1	38.3	47.94	0.34	2.65405	0	0.976088	91.3514	4.51471	4.20455	1.43617	448.535
1	64	0	1	24.34	0	1	0	1	0	0	0	1	0	1	1	0	1	0	0	0	0	1	0	LAD	3	0	4	1	0	5.19	152	42.4	4.63	2.57	1.46	0.36	180	13.8	42.2	2.1	0.343	1.76027	0	0.565469	123.288	4.81452	4.05556	1.40009	316.849
1	45	0	0	23.39	0	1	0	1	0	0	0	1	0	1	1	0	0	0	1	0	0	1	0	LAD	3	0	2	0	0	4.04	131	41.3	12.44	9.41	2.29	0.7	183	12.3	35.5	6.4	0.07	4.10917	1	1.41322	79.9127	4.38093	3.27143	1.18523	751.978
0	61	0	1	24.34	0	1	0	1	0	0	0	1	0	1	1	1	0	0	0	0	0	1	0	LAD	3	0	6	1	0	5.41	160.75	40.5	8.84	6.43	1.49	0.76	234.25	11.05	37.5	6.8	1.022	4.31544	1	1.4622	157.215	5.05761	1.96053	0.673213	1010.89
1	43	0	0	30.12	1	0	1	1	0	0	0	1	1	0	0	0	0	0	1	1	0	0	1	RCA	3	0	6	1	0	4.46	133	53.1	9.8	6.88	2.28	0.55	218	16	37.8	22.1	0.37	3.01754	1	1.10444	95.614	4.56032	4.14545	1.42201	657.825
1	57	0	0	24.22	0	0	1	1	0	0	0	1	1	0	0	0	0	0	1	0	0	1	0	LAD	3	0	6	1	0	3.95	110.5	45.68	8.94	6.45	1.41	0.67	219	13.28	35.2	11.1	0.79	4.57447	1	1.52049	155.319	5.04548	2.10448	0.744067	1001.81
1	67	1	1	29.39	1	1	0	1	0	0	0	1	0	1	1	1	0	0	0	0	0	1	0	LAD	3	0	8	1	1	4.09	125.5	47.4	7.01	5.11	1.25	0.56	329.5	9.2	41.2	7.76	1.936	4.088	1	1.40806	263.6	5.57443	2.23214	0.802962	1347
1	51	0	0	27.31	1	1	1	1	0	0	0	1	1	1	1	1	0	0	0	0	0	1	0	LAD	3	0	5	1	0	5.79	170	50.4	8.22	4.72	2.61	0.61	218	10.5	40.3	9.7	0.57	1.80843	0	0.592459	83.5249	4.42514	4.27869	1.45365	394.238
1	55	0	0	27.06	1	1	0	1	0	0	0	1	0	1	1	0	0	1	1	1	0	0	1	LAD	3	0	11	1	1	5.51	158.33	40.53	10.16	6.76	2.65	0.63	257.67	14.3	39.35	7.49	1.17	2.55094	0	0.936463	97.234	4.57712	4.20635	1.4366	657.302
0	72	1	1	24.69	0	0	0	1	0	0	0	1	0	0	0	0	0	0	1	0	0	1	0	LAD	3	0	6	1	0	3.8	117	39.65	7.56	5.03	1.89	0.58	284	11.85	34.35	1.675	0.22	2.66138	0	0.978843	150.265	5.0124	3.25862	1.1813	755.831
0	83	1	1	22.89	0	1	0	1	0	0	0	1	0	1	1	0	0	0	1	0	0	1	0	LCX	3	0	10	1	1	3.96	118	43.2	5.74	2.9	2.25	0.52	212	14.4	37.6	81	0.273	1.28889	0	0.253781	94.2222	4.54566	4.32692	1.46486	273.244
1	62	0	1	24.51	0	0	0	1	0	0	0	1	0	0	0	0	0	0	1	0	0	1	0	LAD	3	0	5	1	0	4.48	129.5	41.1	11.29	8.08	1.93	1.16	271.5	15.68	37.9	16.7	0.869	4.18653	1	1.43187	140.674	4.94644	1.66379	0.5091	1136.64
1	62	0	1	26.71	1	1	0	1	0	0	0	1	0	1	1	0	1	0	0	1	1	0	0	RCA	3	0	11	1	1	4.36	138	43.5	3.96	2.34	1.07	0.31	170	15.6	41.3	28.1	1.468	2.18692	0	0.782492	158.879	5.06814	3.45161	1.23884	371.776
1	59	0	0	26.67	1	0	0	1	0	0	0	1	0	0	0	1	0	0	0	1	0	0	1	LAD	3	0	11	1	1	4.96	159	42.7	9.45	5.94	2.64	0.68	262	12.8	44.63	10.5	0.495	2.25	0	0.81093	99.2424	4.59757	3.88235	1.35644	589.5
0	80	1	1	26.4	1	1	0	1	0	0	0	1	0	1	1	0	0	0	1	0	0	1	0	LAD	3	0	6	1	0	3.74	119	44.2	5.94	3.79	1.56	0.46	368	9.6	39	8.7	0.91	2.42949	0	0.88768	235.897	5.4634	3.3913	1.22121	894.051
0	66	1	1	26.57	1	1	0	1	0	0	0	1	0	1	1	0	0	0	0	0	0	1	0	LAD	3	0	6	1	0	4.86	168	40.9	5.31	3.66	0.98	0.57	189	12.9	41.95	8.1	0.4305	3.73469	1	1.31767	192.857	5.26195	1.7193	0.541916	705.857
1	63	0	1	25.1	1	1	0	1	0	0	0	1	0	1	1	1	0	0	0	0	0	1	0	LAD	3	0	3	0	0	4.55	143	44.2	11.88	7.95	3.03	0.87	196	12.4	43.6	17.5	1.65	2.62376	0	0.964609	64.6865	4.16955	3.48276	1.24782	514.257
1	55	0	0	24.49	0	0	0	1	0	0	0	1	0	0	0	0	0	1	0	0	0	1	0	LCX	3	0	5	1	0	5.58	123	35.1	6.92	4.88	1.02	0.69	141	12.2	38.25	54.3	0.2	4.78431	1	1.56534	138.235	4.92896	1.47826	0.390866	674.588
1	51	0	0	26.03	1	1	0	1	0	0	0	1	0	1	1	1	0	0	0	0	0	1	0	LAD	3	0	12	1	1	4.57	149	47.1	7.99	4.94	2	0.87	202	9.9	35.2	52	0.27	2.47	0	0.904218	101	4.61512	2.29885	0.832409	498.94
1	50	0	0	23.94	0	1	0	1	0	0	0	1	0	1	1	1	0	0	0	0	0	1	0	LAD	3	0	3	0	0	3.82	144.5	52.25	5.14	3.52	0.89	0.65	174.5	11.1	43.2	3.37	0.146	3.95506	1	1.37499	196.067	5.27846	1.36923	0.314249	690.157
1	46	0	0	24.44	0	0	0	1	0	0	0	1	0	0	0	1	1	0	0	1	0	0	1	LAD	3	0	4	1	0	4.73	144	41	12.47	9.75	1.76	0.76	354.5	10.4	45.95	3.34	0.2505	5.53977	1	1.71195	201.42	5.30539	2.31579	0.839751	1963.85
1	70	1	1	27.64	1	1	0	1	0	0	0	1	0	1	1	0	0	0	1	1	1	0	0	LAD	3	0	5	1	0	4.95	146	39.6	8.09	5.43	1.56	0.71	245	12	38.2	6.88	0.38	3.48077	1	1.24725	157.051	5.05657	2.19718	0.787176	852.788
1	44	0	0	25.1	1	1	0	1	0	0	0	1	0	1	1	1	0	0	0	0	0	1	0	LAD	3	0	5	1	0	4.31	134	43.5	7.94	4.6	2.03	0.72	164	9.9	35.25	14.4	1.7	2.26601	0	0.818021	80.7882	4.39183	2.81944	1.03654	371.626
1	57	0	0	27.12	1	1	0	1	0	0	0	1	0	1	1	0	0	1	1	1	0	0	1	LAD	3	0	11	1	1	4.6	133	43.8	5.69	2.96	2.01	0.51	333	10.7	35.9	43.1	1.03	1.47264	0	0.387055	165.672	5.11001	3.94118	1.37148	490.388
1	40	0	0	28.01	1	1	0	1	0	0	0	1	0	1	1	0	0	0	1	1	0	0	1	LAD	3	0	4	1	0	4.66	132	45.5	4.63	2.55	1.44	0.5	236.5	13.65	37.8	14.7	1.14	1.77083	0	0.57145	164.236	5.10131	2.88	1.05779	418.802
1	60	0	1	25.5	1	0	0	1	0	0	0	1	0	0	0	1	0	0	0	0	0	1	0	LAD	3	0	3	0	0	4.31	129	39.1	6.83	4.51	1.8	0.35	208	11.8	43	1.4	0.245	2.50556	0	0.91851	115.556	4.74975	5.14286	1.63761	521.156
1	42	0	0	22.34	0	0	1	1	0	0	0	1	1	0	0	0	0	1	0	0	0	1	0	LAD	3	0	6	1	0	3.9	119.33	44	5.82	3.63	1.61	0.4	252	11.07	42.5	5.67	1.146	2.25466	0	0.812998	156.522	5.05319	4.025	1.39252	568.174
1	78	1	1	22.89	0	1	0	1	0	0	0	1	0	1	1	0	1	0	0	0	0	1	0	LCX	3	0	5	1	0	3.76	123	44.7	6.6	4.22	1.67	0.58	254	11.7	46.2	14.05	1.3	2.52695	0	0.927012	152.096	5.02451	2.87931	1.05755	641.844
1	49	0	0	26.44	1	0	1	1	0	0	0	1	1	0	0	0	0	0	0	0	0	1	0	LAD	3	0	6	1	0	4.04	128	44.3	10.55	9.22	0.87	0.24	281	11.9	29.4	20	0.35	10.5977	1	2.36064	322.989	5.77762	3.625	1.28785	2977.95
1	62	0	1	25.15	1	0	0	1	0	0	0	0	0	0	0	1	0	0	1	1	1	0	0	LAD	3	0	4	1	0	4.19	124.5	42.9	7.26	4.57	1.91	0.57	255.5	16.3	36.5	19.2	1.25	2.39267	0	0.87241	133.77	4.89612	3.35088	1.20922	611.327
0	40	0	0	30.48	1	0	0	1	0	0	0	0	0	0	0	0	1	0	0	0	0	1	0	LAD	3	0	10	1	1	4.66	143.5	41.65	7.95	5.68	1.5	0.72	200.5	13.2	39.2	10.75	1.735	3.78667	1	1.33149	133.667	4.89535	2.08333	0.733969	759.227
1	55	0	0	28.4	1	0	0	1	0	0	0	1	0	0	0	0	0	0	1	1	0	0	1	LAD	3	0	11	1	1	4.07	132	48.38	12.78	9.89	1.77	0.93	232.75	11.95	31.15	13.7	1.7248	5.58757	1	1.72054	131.497	4.87899	1.90323	0.64355	1300.51
0	64	0	1	27.64	1	1	1	1	1	1	0	1	1	1	1	0	0	1	0	0	0	1	0	LAD	3	0	3	0	0	4.71	149.67	42.1	6.66	4.65	1.44	0.48	206	16.27	45.65	10.6	1.52	3.22917	1	1.17222	143.056	4.96323	3	1.09861	665.208
1	42	0	0	24.8	0	1	1	1	0	0	0	1	1	1	1	1	1	0	0	0	0	1	0	LAD	3	0	7	1	1	4.69	142.67	37.3	6.77	4.69	1.45	0.5	185.67	16.93	41.3	1.5	0.149	3.23448	1	1.17387	128.048	4.85241	2.9	1.06471	600.546
0	71	1	1	25.39	1	1	1	1	0	0	0	1	1	1	1	0	0	1	1	0	0	1	0	RCA	2	1	4	1	0	4.96	148.67	38.2	9.55	7.48	1.36	0.63	257.33	9.97	40.85	5.27	0.95	5.5	1	1.70475	189.213	5.24287	2.15873	0.76952	1415.32
1	64	0	1	27.18	1	0	0	1	0	0	0	1	0	0	0	0	1	0	0	1	1	0	0	LAD	3	0	6	1	0	4.61	148	46.6	5.54	3.13	1.44	0.62	200	16.3	36.9	14.6	0.33	2.17361	0	0.77639	138.889	4.93367	2.32258	0.842679	434.722
0	81	1	1	31.25	1	0	0	1	0	0	0	1	0	0	0	0	0	1	0	0	0	1	0	LAD	3	0	6	1	0	3.93	124	47.3	6.6	3.8	2.02	0.63	165	12	39.2	7.85	1.5	1.88119	0	0.631904	81.6832	4.40285	3.20635	1.16513	310.396
1	78	1	1	29	1	0	0	1	0	0	0	1	0	0	0	1	0	0	0	1	1	0	0	LAD	3	0	6	1	0	3.35	112.07	43.4	8.42	5.61	1.95	0.59	266.8	13.07	39.44	7.8	0.841	2.87692	1	1.05672	136.821	4.91867	3.30508	1.19546	767.563
1	50	0	0	24.21	0	1	0	1	0	0	0	1	0	1	1	0	0	0	1	0	0	1	0	LAD	3	0	5	1	0	5.15	163	39.6	7.03	4.66	1.45	0.64	252	9.8	45.7	2.095	0.43	3.21379	1	1.16745	173.793	5.15787	2.26562	0.817851	809.876
1	41	0	0	25.47	1	0	0	1	0	0	0	1	0	0	0	1	0	0	0	0	0	1	0	LAD	3	0	1	0	0	4.73	153	44.1	11.04	8.98	1.56	0.46	199	16.5	39.2	37.8	0.23	5.75641	1	1.75031	127.564	4.84862	3.3913	1.22121	1145.53
1	58	0	0	28.4	1	0	0	1	0	0	0	1	0	0	0	1	0	0	1	1	1	0	0	LCX	3	0	11	1	1	4.19	122	39.8	10.3	8.9	0.89	0.48	218	12	39.9	15.55	1.26	10	1	2.30259	244.944	5.50103	1.85417	0.617435	2180
1	56	0	0	21.6	0	1	0	1	0	0	0	1	0	1	1	0	0	0	1	1	1	0	0	LAD	3	0	12	1	1	4.34	133.5	38.9	9.64	6.71	1.98	0.82	267.5	10.9	39.05	14.4	0.512	3.38889	1	1.2205	135.101	4.90602	2.41463	0.881548	906.528
1	57	0	0	25.89	1	1	0	1	0	0	0	1	0	1	1	1	1	0	1	1	0	0	1	LAD	3	0	12	1	1	5.18	156	37.03	8.79	5.76	2.16	0.71	300	12.7	42.9	1.58	0.217	2.66667	0	0.980829	138.889	4.93367	3.04225	1.1126	800
0	70	1	1	27.64	1	0	0	1	0	0	0	1	0	0	0	0	0	0	1	0	0	1	0	LAD	3	0	12	1	1	4.68	141.33	41.43	8.58	5.62	1.31	1.14	216	12.03	32.4	9.43	0.53	4.29008	1	1.4563	164.885	5.10525	1.14912	0.138999	926.656
1	49	0	0	26.73	1	0	0	1	0	0	0	1	0	0	0	1	0	0	0	0	0	1	0	LAD	3	0	2	0	0	4.31	133.67	43.67	8.46	5.99	1.61	0.75	318	10.93	39.3	19.4	0.39	3.7205	1	1.31386	197.516	5.28582	2.14667	0.763916	1183.12
1	65	1	1	20.76	0	1	0	1	0	0	0	1	0	1	1	0	0	1	1	0	0	1	0	LAD	3	0	12	1	1	4.55	122	37.85	6.06	3.21	2.1	0.71	400.5	11.55	37.7	14	0.324	1.52857	0	0.424334	190.714	5.25078	2.95775	1.08443	612.193
0	53	0	0	29.3	1	0	0	1	0	0	0	1	0	0	0	0	1	0	0	0	0	1	0	LAD	3	0	11	1	1	3.64	119.13	44.91	8.43	6.1	1.49	0.7	121.38	14.88	38.8	25.06	0.9	4.09396	1	1.40951	81.4631	4.40015	2.12857	0.755451	496.925
1	64	0	1	26.26	1	1	0	1	0	0	0	1	0	1	1	0	0	0	1	1	0	0	1	LAD	1	1	4	1	0	4.98	154	43.4	19.33	17.11	0.89	1.01	190	10.1	41.4	23.3	0.38	19.2247	1	2.9562	213.483	5.36356	0.881188	-0.126484	3652.7
1	69	1	1	27.76	1	1	0	1	0	0	0	1	0	1	1	1	0	0	0	0	0	1	0	LAD	2	1	4	1	0	5.32	159.67	45.8	9.33	6.99	1.66	0.59	289.67	10.93	44.7	8.59	0.214	4.21084	1	1.43766	174.5	5.16192	2.81356	1.03445	1219.76
1	47	0	0	31.11	1	0	0	1	0	0	0	1	0	0	0	0	1	0	1	0	0	1	0	LAD	3	0	12	1	1	5.22	166	46.8	4.54	2.79	1.31	0.41	153	9.8	43.7	4.59	0.25	2.12977	0	0.756014	116.794	4.76041	3.19512	1.16163	325.855
1	71	1	1	31.77	1	1	0	1	0	0	0	1	0	1	1	0	1	0	0	0	0	1	0	LAD	3	0	11	1	1	4.04	114.5	38.8	6.29	4.07	1.17	0.58	263.5	10.05	29.9	17.8	1.838	3.47863	1	1.24664	225.214	5.41705	2.01724	0.701731	916.62
1	77	1	1	26.12	1	0	0	1	0	0	0	1	0	0	0	1	0	1	1	1	1	0	0	RCA	3	0	11	1	1	5.33	164	42.35	11.21	7.14	2.92	0.98	232	12.65	47.8	10.2	1.39	2.44521	0	0.894129	79.4521	4.37515	2.97959	1.09179	567.288
1	56	0	0	32.41	1	1	1	1	0	0	0	1	1	1	1	1	0	0	1	1	0	0	1	RCA	3	0	8	1	1	5.15	159	43.48	12.45	9.19	2.17	0.93	352.75	11.58	40.7	48	0.35	4.23502	1	1.44339	162.558	5.09103	2.33333	0.847298	1493.9
1	59	0	0	24.34	0	1	0	1	0	0	0	1	0	1	1	1	0	0	0	0	0	1	0	LCX	3	0	2	0	0	4	119.33	38.5	7.69	5.33	1.48	0.75	199	11.77	37.425	17.3	0.371	3.60135	1	1.28131	134.459	4.90126	1.97333	0.679724	716.669
1	70	1	1	30.12	1	0	0	1	0	0	0	0	0	0	0	0	1	0	1	1	1	0	0	LAD	3	0	12	1	1	5.63	164.5	42.05	8.42	5.58	1.87	0.74	231.5	13.05	40.55	2.15	0.376	2.98396	1	1.09325	123.797	4.81864	2.52703	0.927044	690.786
0	69	1	1	24.84	0	1	0	1	0	0	0	1	0	1	1	0	0	0	1	0	0	1	0	RCA	3	0	4	1	0	4.74	150.5	42.85	6.48	3.61	2.23	0.52	274	10.95	43.5	2.14	0.38	1.61883	0	0.481706	122.87	4.81113	4.28846	1.45593	443.561
1	48	0	0	23.51	0	0	0	1	0	0	0	1	0	0	0	0	1	0	0	1	0	0	1	LAD	1	1	12	1	1	4.52	139.33	40.47	8.5	6.23	1.59	0.63	319	12.9	39.65	81.86	1.061	3.91824	1	1.36564	200.629	5.30146	2.52381	0.925769	1249.92
1	56	0	0	22.86	0	0	0	1	0	0	0	1	0	0	0	1	0	0	0	0	0	1	0	LAD	3	0	4	1	0	3.76	127.5	44.3	5.77	3.75	1.34	0.52	261	12.05	34.45	9.55	1.0955	2.79851	0	1.02909	194.776	5.27185	2.57692	0.946596	730.41
1	44	0	0	29.3	1	1	0	1	0	0	0	1	0	1	1	0	0	0	1	0	0	1	0	LAD	3	0	2	0	0	4.28	122.5	48.25	10.37	7.65	1.88	0.67	294.5	10.25	41.6	1.58	0.426	4.06915	1	1.40343	156.649	5.05401	2.80597	1.03175	1198.36
0	69	1	1	26.67	1	0	1	1	0	0	0	1	1	0	0	0	0	0	1	0	0	1	0	LAD	3	0	6	1	0	5.16	147	39.05	10.84	7.41	2.29	0.75	213	11.1	38.6	61.03	0.74	3.23581	1	1.17428	93.0131	4.53274	3.05333	1.11623	689.227
0	71	1	1	24.61	0	0	0	1	0	0	0	1	0	0	0	1	0	0	0	0	0	1	0	LCX	3	0	6	1	0	4.18	133	44.8	6.85	4.62	1.48	0.67	252	10.8	39.2	52.75	0.78	3.12162	1	1.13835	170.27	5.13739	2.20896	0.79252	786.649
1	63	0	1	24.8	0	0	0	1	0	0	0	1	0	0	0	0	1	0	0	0	0	1	0	LAD	3	0	8	1	1	4.33	136	42.17	9.68	7.12	1.67	0.71	269.67	14.1	40.5	24.7	0.175	4.26347	1	1.45008	161.479	5.08438	2.35211	0.855314	1149.73
1	50	0	0	28.55	1	0	0	1	0	0	0	1	0	0	0	1	0	0	0	0	0	1	0	LCX	3	0	5	1	0	4.81	152	44.5	9.98	5.86	3.08	0.74	266	12	38	10.7	0.76	1.9026	0	0.64322	86.3636	4.45857	4.16216	1.42603	506.091
1	64	0	1	29.06	1	0	0	1	0	0	0	1	0	0	0	0	0	1	1	0	0	1	0	LAD	3	0	2	0	0	4.63	147	39.8	5.96	3.59	1.83	0.46	332	11.1	40.9	4.35	0.252	1.96175	0	0.673836	181.421	5.20082	3.97826	1.38084	651.301
1	54	0	0	28.08	1	1	0	1	0	0	0	1	0	1	1	1	1	0	0	0	0	1	0	LAD	3	0	6	1	0	4.69	140.5	43.6	6.73	3.97	1.72	0.84	317	12.05	36.6	33.3	1.4135	2.30814	0	0.836442	184.302	5.21658	2.04762	0.716678	731.68
1	76	1	1	26.04	1	1	0	1	0	0	0	1	0	1	1	1	0	0	0	0	0	1	0	LAD	3	0	12	1	1	4.41	131.5	45.65	12.16	8.04	3.12	0.94	262	12.95	35.7	4.4	0.279	2.57692	0	0.946596	83.9744	4.43051	3.31915	1.19971	675.154
0	66	1	1	27.76	1	1	1	1	1	1	0	1	1	1	1	0	0	1	0	0	0	1	0	LAD	3	0	2	0	0	5.38	156	41.5	7.12	4.94	1.45	0.67	157.5	10.85	40.15	17.8	0.394	3.4069	1	1.2258	108.621	4.68786	2.16418	0.772041	536.586
1	78	1	1	27.34	1	1	0	1	0	0	0	1	0	1	1	1	0	0	0	0	0	1	0	RCA	3	0	2	0	0	4.7	149.5	40.3	5.8	3.85	1.33	0.51	254.5	10.75	39.7	9.9	0.62	2.89474	1	1.06289	191.353	5.25412	2.60784	0.958523	736.711
1	62	0	1	25.61	1	1	0	1	0	0	0	1	0	1	1	1	0	0	0	0	0	1	0	LAD	3	0	11	1	1	4.32	141	42.5	6.4	4.38	1.47	0.47	153	13.1	38.7	7.14	0.38	2.97959	1	1.09179	104.082	4.64518	3.12766	1.14028	455.878
1	49	0	0	28.04	1	1	1	1	0	0	0	1	1	1	1	0	0	1	0	1	0	0	1	RCA	3	0	6	1	0	5.12	148	39.8	7.76	4.69	2.06	0.86	263	10.2	39.4	19.6	1.3	2.2767	0	0.822727	127.67	4.84945	2.39535	0.873529	598.772
1	71	1	1	24.03	0	0	1	1	0	0	0	1	1	0	0	0	0	0	1	0	0	1	0	LAD	3	0	9	1	1	4.08	120	40.5	6.57	5.21	0.95	0.35	202	17.3	41.3	10.65	0.71	5.48421	1	1.70187	212.632	5.35956	2.71429	0.998529	1107.81
1	66	1	1	24.24	0	0	0	1	0	0	0	1	0	0	0	1	0	0	0	1	1	0	0	LAD	3	0	9	1	1	5.06	158	42.7	8.99	5.1	3.29	0.52	190	10.4	32.4	29.9	1.41	1.55015	0	0.438353	57.7508	4.05614	6.32692	1.84481	294.529
0	66	1	1	25.86	1	1	0	1	0	0	0	1	0	1	1	0	0	1	0	0	0	1	0	LAD	3	0	8	1	1	4.86	147	47	12.21	9.56	1.64	0.58	319	11.9	44.1	10.9	0.2	5.82927	1	1.76289	194.512	5.27049	2.82759	1.03942	1859.54
1	49	0	0	25.8	1	0	0	1	0	0	0	1	0	0	0	0	0	1	0	0	0	1	0	LAD	3	0	12	1	1	5.34	171.75	44.94	9.05	6.56	1.54	0.62	294.5	12.32	40.65	23	0.7845	4.25974	1	1.44921	191.234	5.2535	2.48387	0.909818	1254.49
0	72	1	1	28.4	1	1	0	1	0	0	0	1	0	1	1	0	0	0	1	0	0	1	0	LAD	3	0	12	1	1	5.29	145	41.9	6.63	4.81	1.34	0.39	201	11.7	45.2	1.81	0.41	3.58955	1	1.27803	150	5.01064	3.4359	1.23428	721.5
1	56	0	0	25.69	1	1	0	1	0	0	0	1	0	1	1	0	1	0	1	1	0	0	1	LAD	3	0	11	1	1	4.82	146	37.9	9.41	5.94	2.2	0.92	308	10.95	43.1	35.4	0.511	2.7	0	0.993252	140	4.94164	2.3913	0.871839	831.6
1	35	0	0	27.55	1	1	1	1	0	0	0	1	1	1	1	1	0	0	0	0	0	1	0	LAD	3	0	6	1	0	5.01	145.33	49.43	8.89	6.5	1.91	0.35	369.33	10.9	41.3	24.52	1.49	3.40314	1	1.2247	193.366	5.26459	5.45714	1.69693	1256.88
0	50	0	0	26.12	1	1	1	1	0	0	0	1	1	1	1	0	0	1	1	0	0	1	0	RCA	3	0	4	1	0	4.83	154.5	45.6	6.96	3.69	2.42	0.6	189.5	16.1	41.95	3.2	1.14	1.52479	0	0.421859	78.3058	4.36062	4.03333	1.39459	288.948
1	49	0	0	27.55	1	1	1	1	0	0	0	1	1	1	1	1	0	0	0	0	0	1	0	LAD	3	0	4	1	0	3.87	104.33	51.23	9.32	7.2	1.22	0.8	308.33	12.87	34.03	25	0.72	5.90164	1	1.77523	252.73	5.53232	1.525	0.421994	1819.65
1	63	0	1	24.8	0	1	0	1	0	0	0	1	0	1	1	0	0	1	0	0	0	1	0	LAD	3	0	12	1	1	4.12	136.5	45.75	8.08	5.16	2.1	0.62	221.5	10.85	38.5	6.5	0.8	2.45714	0	0.898999	105.476	4.65849	3.3871	1.21997	544.257
0	72	1	1	30.76	1	1	0	1	0	0	0	1	0	1	1	1	0	0	0	0	0	1	0	LAD	3	0	2	0	0	4.24	138	42.4	6.99	4.57	1.76	0.52	256	14.7	44.3	1.9	1.21	2.59659	0	0.954199	145.455	4.97986	3.38462	1.21924	664.727
1	85	1	1	20.57	0	1	0	1	0	0	0	1	0	1	1	0	0	0	1	0	0	1	0	LAD	3	0	2	0	0	5.53	165.5	39.45	9.37	5.75	2.76	0.74	210.5	14.15	42.55	1.47	0.41	2.08333	0	0.733969	76.2681	4.33425	3.72973	1.31634	438.542
1	70	1	1	26.77	1	0	0	1	0	0	0	0	0	0	0	1	0	0	1	0	0	1	0	LAD	3	0	11	1	1	5.16	150	37.43	10.73	7.42	2.16	0.82	343.33	11.87	46	14.4	0.585	3.43519	1	1.23407	158.949	5.06858	2.63415	0.968559	1179.4
1	34	0	0	29.14	1	0	1	1	0	0	0	1	1	0	0	1	0	0	0	0	0	1	0	LAD	3	0	2	0	0	4.39	145	41.7	9.33	5.79	2.56	0.8	266	12	41.1	1.1	0.176	2.26172	0	0.816125	103.906	4.64349	3.2	1.16315	601.617
1	57	0	0	27.34	1	1	0	1	0	0	0	1	0	1	1	1	0	1	0	0	0	1	0	LAD	3	0	11	1	1	5.26	156	37.9	8.04	4.49	2.29	0.67	234	12.6	42.7	13.25	0.78	1.9607	0	0.673301	102.183	4.62677	3.41791	1.22903	458.803
0	71	1	1	25.73	1	1	0	1	0	0	0	1	0	1	1	1	0	0	0	0	0	1	0	LAD	1	1	2	0	0	4.73	144	52.6	7.23	3.87	2.7	0.54	176	14.2	41.35	10.47	1.28	1.43333	0	0.360003	65.1852	4.17723	5	1.60944	252.267
1	55	0	0	30.27	1	1	0	1	0	0	0	1	0	1	1	0	1	1	0	1	0	0	1	LAD	3	0	12	1	1	4.19	133	39	7.45	4.32	2.4	0.36	348	16.2	41.9	55	0.272	1.8	0	0.587787	145	4.97673	6.66667	1.89712	626.4
1	65	1	1	30.11	1	1	1	1	0	0	0	1	1	1	1	0	1	0	1	1	1	0	0	LAD	2	1	6	1	0	4.42	112.5	49.9	8.08	6.42	1.05	0.52	255	13.3	46.2	77	0.329	6.11429	1	1.81063	242.857	5.49247	2.01923	0.702717	1559.14
0	74	1	1	26.04	1	0	0	1	0	0	0	0	0	0	0	1	1	0	0	0	0	1	0	LCX	3	0	4	1	0	5.64	174.33	39.63	5.19	2.5	1.93	0.63	95	16.63	41.75	6.05	0.32	1.29534	0	0.258771	49.2228	3.89636	3.06349	1.11956	123.057
1	55	0	0	26.14	1	0	0	1	0	0	0	0	0	0	0	0	1	0	0	1	0	0	1	RCA	3	0	12	1	1	4.05	126	42.95	5.6	3.69	1.23	0.56	157	15.45	39.9	12.4	0.8855	3	1	1.09861	127.642	4.84923	2.19643	0.786833	471
1	74	1	1	27.24	1	1	0	1	0	0	0	1	0	1	1	1	0	0	1	0	0	1	0	LAD	3	0	11	1	1	5.1	147.25	41.2	9.35	7.38	1.44	0.44	323	16	38.3	2.95	0.813	5.125	1	1.63413	224.306	5.41301	3.27273	1.18562	1655.38
0	70	1	1	22.31	0	1	0	1	0	0	0	1	0	1	1	0	0	0	1	0	0	1	0	LCX	3	0	11	1	1	5.23	172	39.98	10.11	6.95	1.94	0.82	235.5	12.75	39.3	9.8	0.96	3.58247	1	1.27605	121.392	4.79902	2.36585	0.861139	843.673
0	71	1	1	24.58	0	0	1	1	0	0	0	1	1	0	0	1	0	0	0	0	0	1	0	LCX	3	0	6	1	0	4.55	135.33	44.67	8.39	5.8	1.61	0.67	206	9.47	38.8	10.5	0.785	3.60248	1	1.28162	127.95	4.85164	2.40299	0.876712	742.112
0	64	0	1	25.64	1	0	1	1	0	0	0	1	1	0	0	0	0	0	1	0	0	1	0	LAD	3	0	5	1	0	4.88	159	49.4	9.13	7	1.54	0.47	229	12.5	42.55	12.6	0.34	4.54545	1	1.51413	148.701	5.00194	3.2766	1.18681	1040.91
0	73	1	1	26.67	1	0	0	1	0	0	0	0	0	0	0	1	0	0	0	0	0	1	0	LAD	3	0	3	0	0	4.12	126	40.6	9.45	6.45	2.14	0.51	254	10.6	38.85	10.3	0.55	3.01402	1	1.10327	118.692	4.77653	4.19608	1.43415	765.561
1	50	0	0	23.12	0	1	1	1	1	1	0	1	1	1	1	1	0	0	0	0	0	1	0	LAD	3	0	12	1	1	4.38	133	40.9	8.28	5.6	1.8	0.61	240.5	11.35	30	43.7	1	3.11111	1	1.13498	133.611	4.89493	2.95082	1.08208	748.222
1	83	1	1	28.13	1	1	0	1	0	0	0	1	0	0	0	1	0	0	0	1	1	0	0	LAD	1	1	12	1	1	5.48	168.5	39.95	10.27	6.84	2.27	0.86	267	9.85	49.5	12.16	0.13	3.01322	1	1.10301	117.621	4.76747	2.63953	0.970603	804.529
1	74	1	1	26.22	1	0	0	1	0	0	0	1	0	0	0	0	0	0	1	1	1	0	0	RCA	3	0	3	0	0	3.46	120	45.1	6.53	3.99	1.67	0.42	159	10.3	39.5	9.275	0.62	2.38922	0	0.870968	95.2096	4.55608	3.97619	1.38032	379.886
1	38	0	0	24	0	0	0	1	0	0	0	0	0	0	0	0	0	0	1	0	0	1	0	LAD	3	0	3	0	0	5.29	161	40	9.83	7.81	1.29	0.68	139	11.7	41.35	3.28	0.41	6.05426	1	1.80076	107.752	4.67983	1.89706	0.640305	841.543
1	56	0	0	26.57	1	1	0	1	0	0	0	1	0	1	1	1	0	0	0	0	0	1	0	LAD	3	0	4	1	0	3.31	104.7	51.85	8.49	6.37	1.33	0.64	266.3	13.67	33.85	42.9	1.812	4.78947	1	1.56642	200.226	5.29944	2.07812	0.731466	1275.44
[truncated: 17 more columns]
